# Supplementary material for: Duloxetine hydro­chloride
Source: Acta Crystallogr Sect E Struct Rep Online. 2009 Aug 29;65(Pt 9):o2294. doi: 10.1107/S1600536809033996 (PMC2970009; doi:10.1107/S1600536809033996)
Supplement: Supplementary file 2 [file e-65-o2294-Isup2.hkl]

# 
# h,k,l, Fc-squared, Fo-squared, sigma(Fo-squared) and status flag 
# 
data_I
_shelx_title ' dulodioxp21 in P2(1)' 
_shelx_refln_list_code          4 
_shelx_F_calc_maximum      103.85 
_exptl_crystal_F_000       352.00 
_reflns_d_resolution_high  0.8409 
 
loop_ 
 _symmetry_equiv_pos_as_xyz 
 'x, y, z' 
 '-x, y+1/2, -z' 
 
_cell_length_a     9.7453 
_cell_length_b     6.9227 
_cell_length_c    13.4247 
_cell_angle_alpha  90.000 
_cell_angle_beta  109.432 
_cell_angle_gamma  90.000 
 
_shelx_F_squared_multiplier     1.000 
 
loop_ 
 _refln_index_h 
 _refln_index_k 
 _refln_index_l 
 _refln_F_squared_calc 
 _refln_F_squared_meas 
 _refln_F_squared_sigma 
 _refln_observed_status 
   0  -8   0       61.61       62.89     12.60 o 
   1  -8   0       20.96       24.03      7.40 o 
   2  -8   0       13.78       13.36     10.10 o 
   1  -7   0       12.84       -1.93      9.20 o 
   2  -7   0       63.15       65.79     12.75 o 
   3  -7   0       24.56       31.43      6.25 o 
   4  -7   0       24.23       28.99     13.90 o 
   5  -7   0       70.02       70.28     17.10 o 
   0  -6   0      254.31      233.94     21.29 o 
   1  -6   0      340.17      312.54     18.06 o 
   2  -6   0       83.14       87.69     13.50 o 
   3  -6   0       72.10       74.19     18.00 o 
   4  -6   0       42.25       56.59     13.40 o 
   5  -6   0       23.65       47.19     14.40 o 
   6  -6   0       52.60       68.38     17.40 o 
   7  -6   0       19.42       25.49     15.30 o 
   1  -5   0        9.56        5.96      4.01 o 
   2  -5   0       96.33      100.73      8.44 o 
   3  -5   0       87.84       82.51      5.58 o 
   4  -5   0      255.87      215.15     22.69 o 
   5  -5   0      213.87      197.65     22.09 o 
   6  -5   0       47.55       28.49     13.10 o 
   7  -5   0       63.68       76.18     17.80 o 
   8  -5   0       19.95        4.90     13.10 o 
   0  -4   0      925.87      896.86     44.34 o 
   1  -4   0     1183.52     1172.30     37.16 o 
   2  -4   0      152.72      166.42      7.10 o 
   3  -4   0      504.05      519.74     19.65 o 
   4  -4   0       17.99       18.49      3.77 o 
   5  -4   0      177.23      184.30     17.50 o 
   6  -4   0       56.20       53.84      4.49 o 
   7  -4   0        2.60       11.84      4.84 o 
   8  -4   0       46.01       53.23     10.10 o 
   9  -4   0       15.67        9.28     12.45 o 
   1  -3   0      296.81      297.58     10.57 o 
   2  -3   0      143.50      138.80      6.20 o 
   3  -3   0      366.45      329.35     10.96 o 
   4  -3   0      219.45      217.74     11.43 o 
   5  -3   0       69.08       61.05      5.15 o 
   6  -3   0      294.04      289.00     12.93 o 
   7  -3   0      212.04      217.51     24.34 o 
   8  -3   0       71.28       71.80     10.60 o 
   9  -3   0       47.04       45.14     12.55 o 
  10  -3   0       21.42       26.42      8.90 o 
   0  -2   0     2648.27     2620.72    109.43 o 
   1  -2   0     1506.97     1454.24     49.41 o 
   2  -2   0      746.46      692.55     21.57 o 
   3  -2   0      429.43      444.81     12.96 o 
   4  -2   0      851.15      875.02     32.55 o 
   5  -2   0      416.29      442.62     17.42 o 
   6  -2   0      224.23      246.40     11.69 o 
   7  -2   0       50.99       72.30     18.15 o 
   8  -2   0        1.45       -3.25      6.70 o 
   9  -2   0       46.37       52.38     12.55 o 
  10  -2   0       28.59       20.60      8.40 o 
   1  -1   0      200.03      202.26      6.93 o 
   2  -1   0     1455.47     1384.40     46.71 o 
   3  -1   0      507.07      505.58     16.40 o 
   4  -1   0      112.25      113.12      7.60 o 
   5  -1   0      654.94      708.85     26.21 o 
   6  -1   0      221.65      238.72     14.17 o 
   7  -1   0       42.49       43.85      6.18 o 
   8  -1   0       91.26       80.87     14.60 o 
   9  -1   0        6.86        1.82      9.15 o 
  10  -1   0      106.69      102.88     16.10 o 
   1   0   0      768.54      767.63     27.28 o 
   2   0   0     1068.37     1022.93     34.61 o 
   3   0   0      973.88      919.59     28.94 o 
   4   0   0       68.19       69.04      5.05 o 
   5   0   0      209.29      214.56     13.24 o 
   6   0   0       64.34       83.66      9.89 o 
   7   0   0        4.05       -3.13      5.24 o 
   8   0   0        2.28       -5.43      6.61 o 
   9   0   0        0.00       -0.15      7.14 o 
  10   0   0       42.35       35.79     12.80 o 
   1   1   0      207.41      222.03     12.02 o 
   2   1   0     1455.46     1425.74     43.10 o 
   3   1   0      514.29      500.38     19.14 o 
   4   1   0      115.19      119.00      6.39 o 
   5   1   0      656.21      659.94     26.24 o 
   6   1   0      213.10      238.99     18.65 o 
   7   1   0       43.59       36.38      7.81 o 
   8   1   0       92.02      105.45     10.34 o 
   9   1   0        6.30       -4.30     11.00 o 
  10   1   0      104.39      108.87     18.30 o 
   0   2   0     2613.43     2460.58    133.37 o 
   1   2   0     1508.02     1570.69     46.42 o 
   2   2   0      740.53      679.06     21.61 o 
   3   2   0      437.91      434.25     16.41 o 
   4   2   0      839.57      902.64     32.55 o 
   5   2   0      406.19      412.66     21.12 o 
   6   2   0      220.27      202.25     21.59 o 
   7   2   0       48.51       45.36      6.93 o 
   8   2   0        1.36       17.00     11.00 o 
   9   2   0       45.70       54.79     14.30 o 
  10   2   0       28.57       47.99     14.70 o 
   1   3   0      301.73      303.88     10.10 o 
   2   3   0      145.25      141.17      6.17 o 
   3   3   0      367.33      321.82     24.99 o 
   4   3   0      224.06      242.54     21.00 o 
   5   3   0       71.19       65.22      5.61 o 
   6   3   0      289.52      274.88     15.57 o 
   7   3   0      219.16      231.25     23.19 o 
   8   3   0       68.79       57.69     14.60 o 
   9   3   0       50.74       70.98     16.80 o 
  10   3   0       21.25       39.39     15.80 o 
   0   4   0      915.02      921.68     57.79 o 
   1   4   0     1192.09     1193.40     51.52 o 
   2   4   0      143.10      161.05      9.61 o 
   3   4   0      502.29      497.18     36.89 o 
   4   4   0       19.75       13.80      9.80 o 
   5   4   0      179.52      180.66     19.80 o 
   6   4   0       54.16       64.08     14.50 o 
   7   4   0        2.09       -6.20     10.80 o 
   8   4   0       45.50        5.40     12.20 o 
   9   4   0       15.26       12.50     12.40 o 
   1   5   0        9.28       -1.29      2.82 o 
   2   5   0       95.15      104.93      8.43 o 
   3   5   0       84.94       86.78     13.50 o 
   4   5   0      256.41      250.14     23.79 o 
   5   5   0      214.54      175.86     20.20 o 
   6   5   0       50.10       42.29     13.70 o 
   7   5   0       63.53       61.39     15.10 o 
   8   5   0       20.46       23.59     14.60 o 
   0   6   0      255.90      244.51     14.77 o 
   1   6   0      334.19      332.72     25.99 o 
   2   6   0       79.22       81.48     13.40 o 
   3   6   0       75.21       75.58     13.50 o 
   4   6   0       43.40       30.59     11.80 o 
   5   6   0       22.97       19.30     11.90 o 
   6   6   0       50.55       38.09     15.10 o 
   7   6   0       19.43        6.90     13.40 o 
   1   7   0       12.98        8.30     10.60 o 
   2   7   0       64.44       56.49     14.20 o 
   3   7   0       25.10       10.30     13.70 o 
   1   8   0       19.87       24.89     10.90 o 
   2   8   0       14.35       23.89     13.20 o 
  -2  -8   1       26.63       34.73      7.34 o 
  -1  -8   1       61.33       66.84      9.00 o 
   0  -8   1       10.38        9.61      7.55 o 
   1  -8   1        6.59        5.18      6.82 o 
   2  -8   1        2.06       -1.73      6.32 o 
  -5  -7   1       30.98       29.39     13.70 o 
  -4  -7   1        7.36       18.50     13.10 o 
  -3  -7   1       32.08       33.53      5.90 o 
  -2  -7   1       18.15       10.26      5.88 o 
  -1  -7   1      177.31      151.15     11.75 o 
   0  -7   1      118.38      130.35     11.02 o 
   1  -7   1       34.05       38.95      7.51 o 
   2  -7   1      194.81      194.47     13.49 o 
   3  -7   1        2.74        1.08      5.65 o 
   4  -7   1      151.97      155.06     21.10 o 
   5  -7   1        8.19        5.10     13.10 o 
  -7  -6   1       23.70       14.70     13.70 o 
  -6  -6   1       53.04       61.59     16.60 o 
  -5  -6   1      124.49      125.97     19.00 o 
  -4  -6   1       22.95        2.80     10.10 o 
  -3  -6   1      269.14      250.96     23.54 o 
  -2  -6   1      552.77      582.94     28.65 o 
  -1  -6   1        9.90       11.14      9.10 o 
   0  -6   1       58.55       66.16      8.19 o 
   1  -6   1      229.62      233.82     14.74 o 
   2  -6   1       10.14       20.98      6.10 o 
   3  -6   1       59.06       64.31      9.30 o 
   4  -6   1       21.21       22.18      5.17 o 
   5  -6   1       15.38       29.39     14.20 o 
   6  -6   1       20.11       12.30     12.90 o 
   7  -6   1       17.10       11.30     13.50 o 
  -8  -5   1       17.22       28.19     15.70 o 
  -7  -5   1       12.03       15.40     12.70 o 
  -6  -5   1       14.13        5.70     11.40 o 
  -5  -5   1       86.44       81.08     16.10 o 
  -4  -5   1       66.83       53.49     13.50 o 
  -3  -5   1       77.77       78.79      5.23 o 
  -2  -5   1       41.94       38.99      7.40 o 
  -1  -5   1       63.27       71.76      7.76 o 
   0  -5   1       63.96       72.09      5.73 o 
   1  -5   1       25.66       37.97      4.58 o 
   2  -5   1      269.62      268.13     17.95 o 
   3  -5   1      263.98      252.30     11.72 o 
   4  -5   1      359.81      370.96     15.27 o 
   5  -5   1       81.26       72.19      6.59 o 
   6  -5   1       53.09       60.33      6.45 o 
   7  -5   1       18.30       15.78      5.15 o 
   8  -5   1       45.09       25.79     14.70 o 
  -9  -4   1        9.06       13.39     10.55 o 
  -8  -4   1      106.62      100.48     15.30 o 
  -7  -4   1       46.06       59.59     14.70 o 
  -6  -4   1      239.61      217.75     23.59 o 
  -5  -4   1      267.71      259.24     25.49 o 
  -4  -4   1       49.15       41.39     11.90 o 
  -3  -4   1      323.49      363.81     27.09 o 
  -2  -4   1      159.93      160.14      6.89 o 
  -1  -4   1      530.43      524.06     17.48 o 
   0  -4   1      238.20      244.61      9.56 o 
   1  -4   1      372.03      400.48     13.63 o 
   2  -4   1      268.07      268.31     10.45 o 
   3  -4   1       16.90       23.44      6.00 o 
   4  -4   1       49.16       53.28      4.65 o 
   5  -4   1       40.06       39.81      7.51 o 
   6  -4   1       99.62       84.41      8.18 o 
   7  -4   1       17.85       13.58      8.35 o 
   8  -4   1       21.18       27.94      8.55 o 
   9  -4   1        5.18        1.32     11.15 o 
 -10  -3   1        3.88        7.32     13.60 o 
  -9  -3   1       65.52       87.76      9.81 o 
  -8  -3   1       83.72      102.34      9.52 o 
  -7  -3   1      167.30      156.01     11.54 o 
  -6  -3   1      295.23      281.81     12.35 o 
  -5  -3   1      288.47      295.74     12.31 o 
  -4  -3   1      155.02      176.16     18.20 o 
  -3  -3   1       35.41       33.65      7.90 o 
  -2  -3   1       54.93       48.97      2.92 o 
  -1  -3   1       66.97       76.73      6.08 o 
   0  -3   1       97.87      100.46      4.95 o 
   1  -3   1       26.77       23.07      2.80 o 
   2  -3   1      354.10      377.65     12.90 o 
   3  -3   1     1054.05     1113.10     34.57 o 
   4  -3   1      734.58      697.43     27.47 o 
   5  -3   1      323.74      345.86     14.67 o 
   6  -3   1       72.70       84.81      6.65 o 
   7  -3   1       59.01       66.57      8.14 o 
   8  -3   1       73.28       54.99      8.60 o 
   9  -3   1       17.18       20.93      7.81 o 
 -10  -2   1        9.38        3.23      7.42 o 
  -9  -2   1       27.94       22.46     10.25 o 
  -8  -2   1       79.92      100.66     29.94 o 
  -7  -2   1      345.84      364.61     16.10 o 
  -6  -2   1      119.60      127.42      7.53 o 
  -5  -2   1      376.10      363.54     15.01 o 
  -4  -2   1      132.71      159.26     10.58 o 
  -3  -2   1      722.46      699.25     25.30 o 
  -2  -2   1      997.62     1004.10     97.98 o 
  -1  -2   1     1191.35     1167.97     35.69 o 
   0  -2   1     3605.50     3387.07    102.93 o 
   1  -2   1      990.93     1003.20     31.64 o 
   2  -2   1      744.24      749.90     20.79 o 
   3  -2   1      452.29      515.05     14.86 o 
   4  -2   1      195.26      219.43      8.63 o 
   5  -2   1        6.90        9.92      3.95 o 
   6  -2   1      117.91      117.56      7.90 o 
   7  -2   1      160.50      153.73     11.88 o 
   8  -2   1      105.38      103.54     10.43 o 
   9  -2   1       44.48       63.06     24.14 o 
  10  -2   1       16.08       32.14      9.75 o 
 -11  -1   1       39.69       41.89     13.30 o 
 -10  -1   1       13.05       14.50     10.30 o 
  -9  -1   1       17.19        7.76      6.90 o 
  -8  -1   1       42.59       44.22      8.49 o 
  -7  -1   1       50.12       54.73      6.22 o 
  -6  -1   1      160.35      171.40      9.55 o 
  -5  -1   1      302.76      326.01     15.95 o 
  -4  -1   1       73.92       80.53      5.17 o 
  -3  -1   1      138.88      130.03      5.62 o 
  -2  -1   1     2715.03     2710.03     79.63 o 
  -1  -1   1      848.00      789.03     35.64 o 
   0  -1   1      886.30      837.13     23.13 o 
   1  -1   1     1784.44     1615.01     43.43 o 
   2  -1   1      399.72      403.33     11.57 o 
   3  -1   1     1867.81     1841.65     51.55 o 
   4  -1   1      217.72      219.03     10.08 o 
   5  -1   1      585.61      595.12     23.79 o 
   6  -1   1       71.35       65.21     15.23 o 
   7  -1   1        0.45        1.55      5.26 o 
   8  -1   1      189.18      193.48     14.04 o 
   9  -1   1       49.97       42.04      9.02 o 
  10  -1   1       25.24       12.40     10.90 o 
 -11   0   1      168.33      177.86     21.69 o 
 -10   0   1        2.82       -4.20     10.40 o 
  -9   0   1        1.20        4.77      6.93 o 
  -8   0   1      405.30      429.80     29.39 o 
  -7   0   1       33.65       35.23      6.14 o 
  -6   0   1      378.99      396.71     17.03 o 
  -5   0   1     1566.05     1385.79     50.28 o 
  -4   0   1        2.92        2.47      2.71 o 
  -3   0   1     1619.25     1621.60     49.86 o 
  -2   0   1     5727.67     5498.98    166.60 o 
  -1   0   1      452.08      435.34     15.64 o 
   0   0   1        2.11        1.45      0.72 o 
   1   0   1        1.73        2.59      1.87 o 
   2   0   1     1016.47     1023.97     31.80 o 
   3   0   1      577.98      595.66     24.45 o 
   4   0   1      418.40      451.96     18.06 o 
   5   0   1        0.00        1.03      3.77 o 
   6   0   1        0.08       -2.58      4.67 o 
   7   0   1        3.27        8.48      6.91 o 
   8   0   1       79.10       78.12      9.79 o 
   9   0   1      204.52      181.96     20.40 o 
  10   0   1        9.45       11.90     11.60 o 
 -11   1   1       38.85       25.89     13.50 o 
 -10   1   1       12.88       22.69     12.10 o 
  -9   1   1       17.47       26.39     12.00 o 
  -8   1   1       39.77       38.27      7.96 o 
  -7   1   1       50.82       45.52      7.18 o 
  -6   1   1      163.19      145.18     10.85 o 
  -5   1   1      304.20      343.48     20.28 o 
  -4   1   1       72.71       78.22      8.61 o 
  -3   1   1      144.41      137.45      6.66 o 
  -2   1   1     2751.81     2526.25    128.20 o 
  -1   1   1      842.07      834.80     25.22 o 
   0   1   1      922.47      850.88     23.11 o 
   1   1   1     1757.02     1574.98     48.52 o 
   2   1   1      395.57      378.09     20.98 o 
   3   1   1     1868.91     1935.49     57.97 o 
   4   1   1      211.86      214.95     10.29 o 
   5   1   1      599.34      639.91     46.79 o 
   6   1   1       71.76       72.36      8.14 o 
   7   1   1        0.72       -1.31      6.01 o 
   8   1   1      193.89      198.46     14.43 o 
   9   1   1       49.08       44.29     12.60 o 
  10   1   1       24.89       14.60     11.60 o 
 -10   2   1        9.67        2.00     12.30 o 
  -9   2   1       27.48       20.70     11.90 o 
  -8   2   1       77.78       65.58     14.00 o 
  -7   2   1      343.91      325.52     30.49 o 
  -6   2   1      115.30      114.10      8.97 o 
  -5   2   1      380.85      389.32     18.68 o 
  -4   2   1      125.29      172.18     15.04 o 
  -3   2   1      711.15      711.00     36.64 o 
  -2   2   1      997.11     1023.25     45.28 o 
  -1   2   1     1183.85     1141.05     35.63 o 
   0   2   1     3599.74     3391.25     91.66 o 
   1   2   1      990.72     1029.55     31.44 o 
   2   2   1      740.47      724.99     23.36 o 
   3   2   1      445.85      495.13     18.99 o 
   4   2   1      195.36      196.85     18.80 o 
   5   2   1        8.42        4.92      3.89 o 
   6   2   1      117.48      114.37      9.39 o 
   7   2   1      160.38      146.69     15.60 o 
   8   2   1      103.61      110.97     17.40 o 
   9   2   1       44.90       46.69     14.70 o 
  10   2   1       16.28        2.50     11.80 o 
 -10   3   1        3.69      -10.90     12.00 o 
  -9   3   1       67.07       69.68     15.90 o 
  -8   3   1       83.90       81.08     16.40 o 
  -7   3   1      170.42      128.87     18.50 o 
  -6   3   1      289.01      251.64     25.19 o 
  -5   3   1      286.10      321.22     26.39 o 
  -4   3   1      156.53      186.56     17.80 o 
  -3   3   1       34.59       40.69      8.60 o 
  -2   3   1       54.50       45.79      8.20 o 
  -1   3   1       65.53       74.10      3.56 o 
   0   3   1       99.46       97.09      4.31 o 
   1   3   1       25.91       23.38      2.47 o 
   2   3   1      367.27      370.55     14.42 o 
   3   3   1     1055.59     1112.96     40.16 o 
   4   3   1      753.98      755.33     33.53 o 
   5   3   1      322.72      336.31     17.87 o 
   6   3   1       77.52       81.77     11.95 o 
   7   3   1       59.66       50.39     13.90 o 
   8   3   1       75.61       81.98     15.90 o 
   9   3   1       16.59       -0.90     12.40 o 
  -9   4   1        9.44       15.10     13.40 o 
  -8   4   1      108.85      113.47     18.40 o 
  -7   4   1       44.13       54.09     14.50 o 
  -6   4   1      239.03      230.45     23.89 o 
  -5   4   1      263.22      249.94     24.59 o 
  -4   4   1       56.88       64.78     12.90 o 
  -3   4   1      321.75      278.93     25.59 o 
  -2   4   1      155.99      160.79      9.28 o 
  -1   4   1      521.47      511.16     19.42 o 
   0   4   1      233.77      240.30     10.85 o 
   1   4   1      364.21      361.54     20.45 o 
   2   4   1      272.90      288.21     19.05 o 
   3   4   1       17.71       25.80      4.38 o 
   4   4   1       48.56       38.99     12.20 o 
   5   4   1       39.99       29.39     12.40 o 
   6   4   1      101.45       94.98     16.30 o 
   7   4   1       16.71        4.30     11.90 o 
   8   4   1       22.05       13.90     12.50 o 
   9   4   1        5.25        4.20     12.40 o 
  -8   5   1       17.10       21.29     13.10 o 
  -7   5   1       11.52       -7.00     11.60 o 
  -6   5   1       13.60       21.69     11.40 o 
  -5   5   1       84.31       80.78     14.70 o 
  -4   5   1       65.93       59.49     13.50 o 
  -3   5   1       75.92      106.47     14.00 o 
  -2   5   1       41.70       48.40      5.55 o 
  -1   5   1       65.20       48.99     15.10 o 
   0   5   1       63.87       66.24      6.00 o 
   1   5   1       27.55       25.10      5.45 o 
   2   5   1      274.21      291.28     15.46 o 
   3   5   1      268.39      259.74     24.09 o 
   4   5   1      364.68      364.91     30.69 o 
   5   5   1       82.19       50.59     13.20 o 
   6   5   1       55.80       69.68     14.80 o 
   7   5   1       18.99       23.19     13.40 o 
   8   5   1       45.81       36.29     14.40 o 
  -7   6   1       22.55       28.19     13.60 o 
  -6   6   1       52.38       76.38     16.40 o 
  -5   6   1      120.18      131.77     18.40 o 
  -4   6   1       24.67        0.70     10.40 o 
  -3   6   1      262.24      258.34     23.59 o 
  -2   6   1      553.21      581.06     41.99 o 
  -1   6   1       11.49        9.10      8.60 o 
   0   6   1       55.45       57.34      7.46 o 
   1   6   1      237.70      236.19     19.20 o 
   2   6   1       10.41       -7.02     13.40 o 
   3   6   1       59.70       71.88     10.06 o 
   4   6   1       20.41       19.10     11.80 o 
   5   6   1       15.57       21.29     12.20 o 
   6   6   1       19.13       32.39     14.10 o 
   7   6   1       17.25       10.50     12.40 o 
  -1   7   1      181.97      170.66     18.00 o 
   0   7   1      115.92      131.57      9.47 o 
   1   7   1       32.67       31.19     11.50 o 
   2   7   1      197.08      181.16     20.50 o 
   3   7   1        2.80       -1.00     14.10 o 
   4   7   1      152.79      151.86     21.79 o 
  -2   8   1       25.73       23.19     13.80 o 
  -1   8   1       60.45       61.89     12.50 o 
   1   8   1        6.23        4.20     10.20 o 
   2   8   1        2.15        8.20     12.60 o 
  -2  -8   2       45.87       63.60      8.28 o 
  -1  -8   2       22.07       16.87      7.28 o 
   0  -8   2       13.16       18.46     13.85 o 
   1  -8   2       12.60       10.69      7.17 o 
  -6  -7   2       38.83       46.59     16.80 o 
  -5  -7   2       34.64       24.79     13.60 o 
  -4  -7   2       28.18       16.40     11.90 o 
  -3  -7   2       74.29       76.22     13.00 o 
  -2  -7   2       72.60       70.38     15.65 o 
  -1  -7   2       18.37       20.36      6.80 o 
   0  -7   2       41.28       41.28     12.25 o 
   1  -7   2      106.29      100.88     20.10 o 
   2  -7   2      174.61      177.27     12.92 o 
   3  -7   2       41.54       48.59      8.05 o 
   4  -7   2       72.64       85.92     13.15 o 
   5  -7   2        6.60        7.80     13.40 o 
  -7  -6   2       97.68      101.78     20.10 o 
  -6  -6   2       13.44       15.10     12.20 o 
  -5  -6   2        9.30       11.80     11.40 o 
  -4  -6   2      131.05      153.76     19.80 o 
  -3  -6   2       68.03       74.84      7.01 o 
  -2  -6   2       90.52       86.51     12.15 o 
  -1  -6   2       53.96       61.98      7.84 o 
   0  -6   2       40.27       44.87     13.65 o 
   1  -6   2       94.37       81.24     13.05 o 
   2  -6   2       65.48       77.01      8.52 o 
   3  -6   2       26.03       15.47      5.92 o 
   4  -6   2        2.46        5.30      5.63 o 
   5  -6   2       53.94       49.22      6.92 o 
   6  -6   2       49.01       44.39     15.20 o 
  -9  -5   2       17.92       31.39     15.20 o 
  -8  -5   2        1.02        4.90     12.90 o 
  -7  -5   2       12.58        0.80     12.10 o 
  -6  -5   2       82.92       72.38     15.30 o 
  -5  -5   2       45.05       51.49     14.60 o 
  -4  -5   2      135.60      115.77     17.20 o 
  -3  -5   2      800.74      801.93     29.77 o 
  -2  -5   2       12.75        9.11      3.66 o 
  -1  -5   2      443.06      452.86     16.17 o 
   0  -5   2      103.22      115.77      6.62 o 
   1  -5   2      324.67      341.98     13.24 o 
   2  -5   2       49.24       60.01      6.27 o 
   3  -5   2      335.82      355.95     19.29 o 
   4  -5   2       68.82       68.59      7.60 o 
   5  -5   2       35.86       30.36      6.08 o 
   6  -5   2      128.58      116.67      9.86 o 
   7  -5   2       69.14       66.71      8.08 o 
   8  -5   2        1.54       -6.60     13.20 o 
  -9  -4   2       90.46      106.77     19.20 o 
  -8  -4   2      106.24      135.57     19.60 o 
  -7  -4   2       38.64       34.99     13.00 o 
  -6  -4   2      167.48      148.07     19.70 o 
  -5  -4   2      341.22      363.41     30.69 o 
  -4  -4   2      235.68      249.74     24.29 o 
  -3  -4   2      332.68      366.41     27.89 o 
  -2  -4   2       89.78       94.46      5.71 o 
  -1  -4   2       58.35       59.12      4.50 o 
   0  -4   2      166.11      171.77      9.00 o 
   1  -4   2       85.07       87.90      5.66 o 
   2  -4   2       32.25       38.52      4.41 o 
   3  -4   2       40.11       42.40      4.75 o 
   4  -4   2       11.55        8.17      4.10 o 
   5  -4   2       88.16       90.37     18.70 o 
   6  -4   2       55.69       56.89      7.33 o 
   7  -4   2      213.87      204.70     14.36 o 
   8  -4   2      109.90      107.40     11.35 o 
 -10  -3   2       37.16       35.29     24.84 o 
  -9  -3   2       24.08       26.45      6.96 o 
  -8  -3   2       10.72        0.59      5.04 o 
  -7  -3   2       16.32       25.36      4.44 o 
  -6  -3   2       35.83       36.02      3.94 o 
  -5  -3   2       31.48       30.09     11.00 o 
  -4  -3   2      554.13      544.17     38.09 o 
  -3  -3   2      275.41      274.34     23.19 o 
  -2  -3   2       29.09       28.19      2.79 o 
  -1  -3   2      331.94      317.77     11.49 o 
   0  -3   2      395.51      412.69     13.78 o 
   1  -3   2     1374.94     1409.01     43.87 o 
   2  -3   2      344.77      383.10     13.09 o 
   3  -3   2       88.73       90.43      6.15 o 
   4  -3   2      170.25      155.43      8.73 o 
   5  -3   2      199.38      193.79     10.30 o 
   6  -3   2       68.18       66.66      8.30 o 
   7  -3   2      153.44      176.25     13.28 o 
   8  -3   2        5.54       10.15     12.60 o 
   9  -3   2        5.76       -3.30      9.55 o 
 -10  -2   2       60.82       54.57      9.47 o 
  -9  -2   2       66.74       78.57      9.63 o 
  -8  -2   2      332.43      353.22     29.29 o 
  -7  -2   2      212.63      221.54     15.60 o 
  -6  -2   2      282.72      265.73     12.30 o 
  -5  -2   2      294.61      291.46     12.37 o 
  -4  -2   2      114.88      112.78      6.22 o 
  -3  -2   2     2206.67     2257.51     81.34 o 
  -2  -2   2      164.11      172.80      6.43 o 
  -1  -2   2      560.39      553.25     15.50 o 
   0  -2   2      117.96      116.21      5.07 o 
   1  -2   2      441.63      442.93     15.26 o 
   2  -2   2      114.61      131.35      6.47 o 
   3  -2   2      201.86      208.39      8.20 o 
   4  -2   2      169.08      153.21      7.17 o 
   5  -2   2      141.62      149.57      8.72 o 
   6  -2   2      308.46      347.26     21.20 o 
   7  -2   2       64.16       56.77      9.30 o 
   8  -2   2      130.06      118.43     11.70 o 
   9  -2   2       64.16       72.60     15.00 o 
  10  -2   2       44.78       60.39     13.30 o 
 -11  -1   2       83.64       93.08     16.30 o 
 -10  -1   2        9.86        8.10     10.60 o 
  -9  -1   2        4.70        7.75      7.42 o 
  -8  -1   2       48.25       55.36      8.71 o 
  -7  -1   2       37.19       42.24      6.00 o 
  -6  -1   2      204.55      215.69     10.79 o 
  -5  -1   2      156.70      153.65      8.16 o 
  -4  -1   2       31.93       31.42      3.59 o 
  -3  -1   2     2802.03     2845.37     88.35 o 
  -2  -1   2     6538.10     6237.27    191.12 o 
  -1  -1   2     5110.32     4443.08    140.37 o 
   0  -1   2     1998.94     1974.07     54.82 o 
   1  -1   2      619.50      579.37     16.99 o 
   2  -1   2     1101.60     1145.91     31.78 o 
   3  -1   2      667.27      664.24     21.38 o 
   4  -1   2      333.12      335.68     12.68 o 
   5  -1   2       77.71       87.03      9.16 o 
   6  -1   2      242.62      247.53     15.30 o 
   7  -1   2       36.33       24.43      7.84 o 
   8  -1   2       10.89        8.74      7.02 o 
   9  -1   2        0.51       -4.90      7.30 o 
  10  -1   2        8.35       -6.60     10.00 o 
 -11   0   2       76.30      107.77     17.80 o 
 -10   0   2       22.72       35.19     12.70 o 
  -9   0   2       45.53       45.96      8.44 o 
  -8   0   2      884.44      931.47     44.39 o 
  -7   0   2      521.99      571.63     23.45 o 
  -6   0   2        5.41       10.30      4.40 o 
  -5   0   2      911.82      940.63     34.84 o 
  -4   0   2       56.71       59.47      4.13 o 
  -3   0   2      397.33      384.59     12.88 o 
  -2   0   2     1102.04     1125.91     34.72 o 
  -1   0   2     1796.77     1677.81     51.18 o 
   0   0   2       88.16       81.90      3.46 o 
   1   0   2       31.37       34.85      3.57 o 
   2   0   2        2.47        3.32      2.10 o 
   3   0   2       33.06       29.14      3.04 o 
   4   0   2       52.61       54.79      4.61 o 
   5   0   2      319.20      339.43     13.16 o 
   6   0   2      301.67      293.87     14.79 o 
   7   0   2       20.23       21.95      6.78 o 
   8   0   2     1212.13     1177.77     55.46 o 
   9   0   2      164.69      178.06     20.70 o 
  10   0   2        9.51       19.00     12.40 o 
 -11   1   2       84.86      122.57     19.00 o 
 -10   1   2        9.44       12.20     11.00 o 
  -9   1   2        5.31        4.90     10.40 o 
  -8   1   2       49.60       39.41      7.95 o 
  -7   1   2       37.02       29.02      6.80 o 
  -6   1   2      204.89      219.94     13.22 o 
  -5   1   2      161.77      168.67      8.66 o 
  -4   1   2       33.55       40.64      9.25 o 
  -3   1   2     2819.71     2986.87    102.20 o 
  -2   1   2     6447.20     6402.62    191.12 o 
  -1   1   2     5104.87     4510.86    156.17 o 
   0   1   2     2033.48     2055.82     54.85 o 
   1   1   2      627.85      557.45     14.76 o 
   2   1   2     1097.80     1144.43     28.97 o 
   3   1   2      683.81      672.43     39.72 o 
   4   1   2      341.29      379.23     24.99 o 
   5   1   2       72.39       75.22      7.71 o 
   6   1   2      242.85      237.11     15.14 o 
   7   1   2       35.66       39.58      7.59 o 
   8   1   2       10.56       27.19     11.20 o 
   9   1   2        0.46       -7.70     10.20 o 
  10   1   2        8.63        2.60     11.90 o 
 -10   2   2       60.36       51.89     15.10 o 
  -9   2   2       68.02       79.18     15.80 o 
  -8   2   2      328.50      328.02     30.39 o 
  -7   2   2      214.07      184.26     12.61 o 
  -6   2   2      279.98      269.45     23.14 o 
  -5   2   2      293.30      295.44     15.16 o 
  -4   2   2      112.85      106.88      6.55 o 
  -3   2   2     2203.24     2344.35    164.51 o 
  -2   2   2      170.42      188.19     10.57 o 
  -1   2   2      548.93      533.32     17.28 o 
   0   2   2      113.77      105.96      4.44 o 
   1   2   2      442.55      447.00     11.97 o 
   2   2   2      109.55      117.52      4.96 o 
   3   2   2      193.44      197.92     11.85 o 
   4   2   2      166.22      153.85      9.96 o 
   5   2   2      147.13      141.57     13.90 o 
   6   2   2      302.28      320.97     18.73 o 
   7   2   2       65.51       59.36      8.17 o 
   8   2   2      125.84      158.76     19.40 o 
   9   2   2       65.84       74.68     15.70 o 
  10   2   2       43.51       37.19     15.30 o 
 -10   3   2       36.53       43.59     15.00 o 
  -9   3   2       23.03       17.60     12.50 o 
  -8   3   2       11.06       12.40     11.90 o 
  -7   3   2       18.12       -2.50     10.70 o 
  -6   3   2       35.87       30.09     11.80 o 
  -5   3   2       31.71       36.59     10.20 o 
  -4   3   2      562.69      513.48     37.69 o 
  -3   3   2      276.95      316.93     23.99 o 
  -2   3   2       33.81       39.99      3.25 o 
  -1   3   2      345.07      346.06     12.89 o 
   0   3   2      387.15      393.00     15.68 o 
   1   3   2     1383.87     1409.39     43.34 o 
   2   3   2      325.76      357.11     15.08 o 
   3   3   2       93.74       97.06      7.17 o 
   4   3   2      177.34      186.02     10.73 o 
   5   3   2      196.03      194.71     16.05 o 
   6   3   2       69.48       67.08     14.20 o 
   7   3   2      153.64      158.16     20.70 o 
   8   3   2        6.17        4.10     11.90 o 
   9   3   2        5.82       -9.10     11.60 o 
  -9   4   2       89.82      102.98     18.40 o 
  -8   4   2      105.70       65.18     15.90 o 
  -7   4   2       37.43       26.39     12.70 o 
  -6   4   2      170.59      169.06     20.40 o 
  -5   4   2      331.47      323.32     29.59 o 
  -4   4   2      237.61      230.95     22.09 o 
  -3   4   2      327.66      318.02     27.39 o 
  -2   4   2       89.65       86.53      5.02 o 
  -1   4   2       56.06       53.58      5.42 o 
   0   4   2      167.34      175.46      8.77 o 
   1   4   2       85.12       89.23      5.21 o 
   2   4   2       31.59       32.04      3.46 o 
   3   4   2       42.61       40.89      5.21 o 
   4   4   2       10.77       14.10      4.57 o 
   5   4   2       86.57       93.08     15.40 o 
   6   4   2       53.41       35.39     12.70 o 
   7   4   2      215.20      211.45     24.09 o 
   8   4   2      108.50      106.57     18.60 o 
  -9   5   2       17.94        4.60     12.80 o 
  -8   5   2        0.96        1.40     11.70 o 
  -7   5   2       12.41       19.20     11.90 o 
  -6   5   2       84.73       86.48     15.30 o 
  -5   5   2       42.55       14.10     11.80 o 
  -4   5   2      130.33      145.47     17.90 o 
  -3   5   2      808.49      793.61     55.39 o 
  -2   5   2       14.80       19.75      4.60 o 
  -1   5   2      450.94      450.12     21.64 o 
   0   5   2       98.90      102.21      7.35 o 
   1   5   2      327.17      337.16     12.76 o 
   2   5   2       53.78       61.08      6.44 o 
   3   5   2      334.82      350.25     23.39 o 
   4   5   2       70.70       46.55     10.06 o 
   5   5   2       35.77       41.20      9.89 o 
   6   5   2      128.94      136.67     18.80 o 
   7   5   2       69.73       67.28     16.10 o 
   8   5   2        1.47       19.80     13.40 o 
  -7   6   2       96.32      107.67     18.60 o 
  -6   6   2       12.77       18.90     12.40 o 
  -5   6   2        9.54       12.00     11.80 o 
  -4   6   2      133.05      149.76     18.90 o 
  -3   6   2       66.54       86.38     14.50 o 
  -2   6   2       88.11       96.18     14.20 o 
  -1   6   2       53.54       73.78     12.20 o 
   0   6   2       40.39       22.79      9.00 o 
   1   6   2       91.22       79.72      8.76 o 
   2   6   2       63.10       80.95      9.92 o 
   3   6   2       25.41       31.12      8.62 o 
   4   6   2        2.88        2.43      8.41 o 
   5   6   2       51.78       51.19     14.80 o 
   6   6   2       47.42       32.49     14.50 o 
   0   7   2       42.94       39.39      9.00 o 
   1   7   2      107.08      100.68     14.70 o 
   2   7   2      174.15      144.07     18.90 o 
   3   7   2       42.31       39.29     15.40 o 
   4   7   2       73.11       72.78     17.80 o 
  -1   8   2       22.33       13.50     11.00 o 
   0   8   2       12.94        3.80      6.20 o 
   1   8   2       12.81       -6.10     10.10 o 
  -2  -8   3       39.18       41.80      7.80 o 
  -1  -8   3        2.74       -8.33      9.70 o 
   0  -8   3       30.77       25.85      7.83 o 
  -6  -7   3       31.85        8.80     13.60 o 
  -5  -7   3       25.89       17.10     13.80 o 
  -4  -7   3      132.54      160.56     21.49 o 
  -3  -7   3       42.76       46.72      6.36 o 
  -2  -7   3      158.32      153.69     12.01 o 
  -1  -7   3      190.06      190.48     13.59 o 
   0  -7   3       32.42       26.99      7.24 o 
   1  -7   3      235.80      253.69     15.92 o 
   2  -7   3        6.82        0.31      6.22 o 
   3  -7   3       11.28        3.15      7.75 o 
   4  -7   3        5.97       15.38     19.30 o 
  -7  -6   3       40.34       21.49     14.00 o 
  -6  -6   3       16.98       28.29     13.90 o 
  -5  -6   3       45.60       45.29     14.50 o 
  -4  -6   3        0.19       17.40     12.10 o 
  -3  -6   3       86.13       83.44      7.19 o 
  -2  -6   3       59.24       52.91      7.23 o 
  -1  -6   3       44.26       51.41     15.40 o 
   0  -6   3      159.62      165.95     11.89 o 
   1  -6   3       19.28       12.19      6.43 o 
   2  -6   3       70.74       72.60      8.59 o 
   3  -6   3       50.85       46.47      7.73 o 
   4  -6   3       23.12       16.56      6.73 o 
   5  -6   3       64.12       58.92      7.95 o 
   6  -6   3       87.45      101.32      9.73 o 
  -9  -5   3       25.11       20.10     14.20 o 
  -8  -5   3       16.45        0.20     12.90 o 
  -7  -5   3       20.18       18.40     13.10 o 
  -6  -5   3       82.09       57.79     15.10 o 
  -5  -5   3      570.33      533.27     41.89 o 
  -4  -5   3      493.29      489.58     39.19 o 
  -3  -5   3        3.49        7.74      6.68 o 
  -2  -5   3      164.92      163.80      9.11 o 
  -1  -5   3      178.54      189.82      8.99 o 
   0  -5   3       94.77      105.74      6.62 o 
   1  -5   3      296.72      329.16     12.73 o 
   2  -5   3        8.59        7.13      5.19 o 
   3  -5   3       31.24       45.04      7.29 o 
   4  -5   3        9.94        3.23      5.71 o 
   5  -5   3       40.94       49.20     21.05 o 
   6  -5   3       19.50       31.66      6.99 o 
   7  -5   3        8.64        7.42      6.51 o 
 -10  -4   3       32.24       28.59     16.00 o 
  -9  -4   3       13.87        6.40     13.50 o 
  -8  -4   3       57.91       42.39     15.10 o 
  -7  -4   3       65.04       61.09     14.80 o 
  -6  -4   3       91.61       80.28     15.70 o 
  -5  -4   3      255.94      276.63     25.49 o 
  -4  -4   3       54.62       54.49     13.20 o 
  -3  -4   3       13.40       15.90      2.72 o 
  -2  -4   3       31.78       32.72      3.63 o 
  -1  -4   3      495.14      529.92     18.98 o 
   0  -4   3      345.42      362.47     13.16 o 
   1  -4   3       63.84       61.54      4.79 o 
   2  -4   3      173.74      177.37     12.00 o 
   3  -4   3      354.52      356.99     17.17 o 
   4  -4   3       28.36       32.46      6.90 o 
   5  -4   3      345.91      349.53     19.51 o 
   6  -4   3      105.80       90.11      9.47 o 
   7  -4   3       55.06       58.82      8.69 o 
   8  -4   3       16.33       27.98      9.75 o 
 -10  -3   3        6.11        0.73      6.87 o 
  -9  -3   3       14.70       15.51      6.21 o 
  -8  -3   3        4.34        0.81      5.25 o 
  -7  -3   3       96.99      108.21      6.65 o 
  -6  -3   3      125.63      127.36      6.92 o 
  -5  -3   3      211.22      226.25     22.49 o 
  -4  -3   3      355.30      360.12     27.79 o 
  -3  -3   3      908.07      898.97     32.53 o 
  -2  -3   3       76.74       84.43      4.89 o 
  -1  -3   3     1527.34     1593.61     43.50 o 
   0  -3   3      251.99      235.67      9.29 o 
   1  -3   3      357.00      341.71     12.64 o 
   2  -3   3      286.50      283.44     12.07 o 
   3  -3   3      281.65      288.34     12.54 o 
   4  -3   3       87.23       98.55      6.86 o 
   5  -3   3        2.31       -2.54      4.36 o 
   6  -3   3       26.76       35.89     10.35 o 
   7  -3   3        8.82        6.13      6.56 o 
   8  -3   3        0.78        1.61     10.85 o 
   9  -3   3        3.08        1.11      7.49 o 
 -11  -2   3       55.48       78.68     13.10 o 
 -10  -2   3       20.47       17.94      7.65 o 
  -9  -2   3       19.17       18.15      6.99 o 
  -8  -2   3      516.24      548.22     28.46 o 
  -7  -2   3      246.11      248.13     13.98 o 
  -6  -2   3      288.54      273.69     12.36 o 
  -5  -2   3      138.88      125.27      7.37 o 
  -4  -2   3      463.50      469.12     17.64 o 
  -3  -2   3      652.93      706.19     22.79 o 
  -2  -2   3       36.65       48.34      2.66 o 
  -1  -2   3      987.03      928.76     26.36 o 
   0  -2   3      942.15      896.97     25.22 o 
   1  -2   3     1082.63     1090.21     33.90 o 
   2  -2   3      134.66      154.36      6.24 o 
   3  -2   3      691.35      706.91     23.10 o 
   4  -2   3       85.44      108.92      6.18 o 
   5  -2   3      727.52      795.02     30.02 o 
   6  -2   3      240.31      230.78     15.39 o 
   7  -2   3       60.24       62.42      9.19 o 
   8  -2   3      121.06      117.56     14.05 o 
   9  -2   3       11.39       14.20      8.38 o 
 -11  -1   3       25.02       28.79     12.30 o 
 -10  -1   3       16.87       24.09     11.30 o 
  -9  -1   3       10.98       16.58      7.16 o 
  -8  -1   3       39.36       38.98      8.03 o 
  -7  -1   3       64.04       76.69      6.70 o 
  -6  -1   3      167.68      167.44     10.51 o 
  -5  -1   3     1254.40     1303.00     47.63 o 
  -4  -1   3       53.93       51.30      4.24 o 
  -3  -1   3        5.74        3.47      2.63 o 
  -2  -1   3     2964.41     2747.67    114.79 o 
  -1  -1   3      652.06      631.83     18.19 o 
   0  -1   3     3168.37     3089.11     93.24 o 
   1  -1   3     1346.57     1342.98     32.98 o 
   2  -1   3      155.15      160.33      6.17 o 
   3  -1   3      533.65      565.33     19.29 o 
   4  -1   3       76.00       92.82      5.68 o 
   5  -1   3      178.78      168.35      8.34 o 
   6  -1   3       22.34       20.62      5.30 o 
   7  -1   3      106.07      116.87     11.29 o 
   8  -1   3       32.68       37.00     13.75 o 
   9  -1   3       31.19       40.55     15.15 o 
 -11   0   3        7.03        6.40     11.70 o 
 -10   0   3       64.31       37.49     12.90 o 
  -9   0   3       93.79       92.63     10.21 o 
  -8   0   3       45.99       39.84      8.23 o 
  -7   0   3        1.89       -2.77      4.91 o 
  -6   0   3      353.22      358.46     27.63 o 
  -5   0   3        8.20        8.54      4.54 o 
  -4   0   3     1733.85     1728.07     61.68 o 
  -3   0   3      523.07      516.81     16.86 o 
  -2   0   3      240.47      235.17      9.87 o 
  -1   0   3       99.85       90.43      4.16 o 
   0   0   3    10783.85     9610.38    288.21 o 
   1   0   3      419.91      401.83     11.04 o 
   2   0   3     1204.77     1208.60     30.72 o 
   3   0   3     1007.24      886.33     28.38 o 
   4   0   3      252.59      270.94     11.02 o 
   5   0   3      340.83      350.67     16.02 o 
   6   0   3      420.46      426.86     19.46 o 
   7   0   3       85.46      107.96     10.92 o 
   8   0   3       18.42       26.25      8.16 o 
   9   0   3      134.13      127.07     18.40 o 
  10   0   3       28.41       34.59     14.00 o 
 -11   1   3       25.17       20.30     13.20 o 
 -10   1   3       15.90       26.69     12.80 o 
  -9   1   3       10.71        8.50     10.60 o 
  -8   1   3       38.98       43.84      7.71 o 
  -7   1   3       67.22       66.59     19.65 o 
  -6   1   3      161.59      146.55     14.80 o 
  -5   1   3     1262.23     1326.77     48.00 o 
  -4   1   3       51.36       51.84      4.63 o 
  -3   1   3        3.39       -1.06      1.92 o 
  -2   1   3     3001.07     2941.27     99.34 o 
  -1   1   3      668.24      657.03     21.27 o 
   0   1   3     3142.00     2926.66     73.84 o 
   1   1   3     1355.32     1282.24     32.93 o 
   2   1   3      152.53      159.59      7.70 o 
   3   1   3      533.72      605.02     25.24 o 
   4   1   3       73.66       79.08      6.47 o 
   5   1   3      175.44      164.01      9.82 o 
   6   1   3       23.93       22.61      5.99 o 
   7   1   3      107.35      106.74     10.46 o 
   8   1   3       34.68       32.29     12.80 o 
   9   1   3       30.07       41.99     13.30 o 
 -11   2   3       56.74       35.09     14.80 o 
 -10   2   3       20.56       22.39     12.40 o 
  -9   2   3       18.38       19.30     12.10 o 
  -8   2   3      516.46      582.36     42.89 o 
  -7   2   3      247.81      229.40     25.54 o 
  -6   2   3      286.51      280.56     21.44 o 
  -5   2   3      137.25      121.01      8.08 o 
  -4   2   3      469.18      455.66     17.34 o 
  -3   2   3      664.16      717.37     25.88 o 
  -2   2   3       40.06       43.99      2.85 o 
  -1   2   3      977.58      962.09     26.35 o 
   0   2   3      944.31      895.91     25.14 o 
   1   2   3     1070.16     1067.33     30.01 o 
   2   2   3      143.67      157.32      7.02 o 
   3   2   3      693.34      710.02     27.10 o 
   4   2   3       79.19       84.66      6.93 o 
   5   2   3      724.79      750.11     34.43 o 
   6   2   3      240.59      234.19     21.31 o 
   7   2   3       56.85       51.99     12.70 o 
   8   2   3      120.12      121.97     18.60 o 
   9   2   3       11.60        6.60     11.70 o 
 -10   3   3        6.39       -1.80     11.20 o 
  -9   3   3       16.54       18.40     13.10 o 
  -8   3   3        4.58       11.20     10.40 o 
  -7   3   3      102.75       70.18     15.10 o 
  -6   3   3      122.05      133.97     17.00 o 
  -5   3   3      219.24      237.54     21.89 o 
  -4   3   3      352.65      325.92     26.99 o 
  -3   3   3      924.31      896.79     58.99 o 
  -2   3   3       71.21       78.73      4.71 o 
  -1   3   3     1545.65     1526.27     81.48 o 
   0   3   3      249.25      245.51     10.64 o 
   1   3   3      367.30      369.91     12.58 o 
   2   3   3      285.59      283.04     10.73 o 
   3   3   3      285.88      269.38     13.38 o 
   4   3   3       88.66       87.44      7.08 o 
   5   3   3        1.85        7.90      8.11 o 
   6   3   3       26.23       42.09     12.10 o 
   7   3   3        9.61        0.80     10.80 o 
   8   3   3        0.81       -2.40     11.40 o 
   9   3   3        3.36        4.50     12.40 o 
 -10   4   3       31.13       27.39     14.20 o 
  -9   4   3       14.66        2.20     11.80 o 
  -8   4   3       57.26       77.08     15.50 o 
  -7   4   3       64.72       72.28     15.20 o 
  -6   4   3       92.82       75.48     15.30 o 
  -5   4   3      259.28      253.04     25.29 o 
  -4   4   3       54.28       53.49     12.00 o 
  -3   4   3       13.79       12.00      9.10 o 
  -2   4   3       31.01       29.58      4.56 o 
  -1   4   3      490.79      501.17     24.33 o 
   0   4   3      350.81      357.54     15.01 o 
   1   4   3       62.98       58.34      4.96 o 
   2   4   3      174.41      174.19      7.99 o 
   3   4   3      349.28      344.92     22.54 o 
   4   4   3       31.18       26.66     10.29 o 
   5   4   3      344.30      338.24     21.70 o 
   6   4   3      103.26      106.97     16.20 o 
   7   4   3       52.87       63.19     15.00 o 
   8   4   3       14.68        8.70     11.80 o 
  -9   5   3       25.68       28.09     14.40 o 
  -8   5   3       16.61       21.99     13.90 o 
  -7   5   3       19.66       20.90     12.20 o 
  -6   5   3       85.87       88.58     16.30 o 
  -5   5   3      576.07      542.57     40.99 o 
  -4   5   3      507.12      499.38     38.19 o 
  -3   5   3        3.06       -3.30      9.20 o 
  -2   5   3      167.00      184.41     12.70 o 
  -1   5   3      183.28      199.85     11.94 o 
   0   5   3       93.73       99.77      7.94 o 
   1   5   3      298.34      302.54     12.39 o 
   2   5   3        8.04        1.52      1.99 o 
   3   5   3       30.46       40.19     10.20 o 
   4   5   3       10.66       15.08      8.03 o 
   5   5   3       40.11       46.59     12.80 o 
   6   5   3       20.17       39.99     13.70 o 
   7   5   3        9.23       17.70     12.40 o 
  -7   6   3       40.08       39.59     14.30 o 
  -6   6   3       16.17       -6.70     10.30 o 
  -5   6   3       45.47       25.49     12.90 o 
  -4   6   3        0.12       -3.10     10.10 o 
  -3   6   3       89.62       82.88     14.10 o 
  -2   6   3       59.49       63.49     12.80 o 
  -1   6   3       45.68       54.69     11.30 o 
   0   6   3      158.06      144.27     15.10 o 
   1   6   3       19.28       18.58      5.16 o 
   2   6   3       69.03       74.82      9.48 o 
   3   6   3       48.67       59.24     16.25 o 
   4   6   3       23.57       23.00      9.44 o 
   5   6   3       62.28       82.98     15.60 o 
   6   6   3       88.48       99.48     18.50 o 
   0   7   3       31.52       36.02      6.47 o 
   1   7   3      236.78      218.85     21.89 o 
   2   7   3        6.64        6.90     13.00 o 
   3   7   3       10.46       -1.60     14.10 o 
   4   7   3        5.82       -3.10     14.30 o 
   0   8   3       30.53       27.73      6.00 o 
  -6  -7   4       27.02       15.70     15.10 o 
  -5  -7   4       20.65       41.09     14.80 o 
  -4  -7   4       99.67      110.17     18.90 o 
  -3  -7   4        2.91        4.98      9.45 o 
  -2  -7   4      124.10      139.67     11.25 o 
  -1  -7   4        3.43       -4.56      6.32 o 
   0  -7   4        9.02        9.75      6.82 o 
   1  -7   4       22.23       15.54     14.75 o 
   2  -7   4       23.36       21.31      7.61 o 
   3  -7   4        5.53       11.03      7.09 o 
   4  -7   4        3.52       15.15      7.35 o 
  -7  -6   4        9.89       22.69     14.70 o 
  -6  -6   4        6.98       10.00     13.20 o 
  -5  -6   4       30.61       25.59     13.40 o 
  -4  -6   4        1.85       -2.70     11.10 o 
  -3  -6   4       26.94       30.73      5.70 o 
  -2  -6   4      148.13      152.09     11.53 o 
  -1  -6   4       63.77       69.85      9.90 o 
   0  -6   4      102.07       95.57      9.82 o 
   1  -6   4       48.01       63.41      8.27 o 
   2  -6   4        8.06        5.77      6.39 o 
   3  -6   4       32.97       16.47      6.70 o 
   4  -6   4      196.48      190.63     13.95 o 
   5  -6   4       21.45       19.01      7.23 o 
  -9  -5   4       22.60       14.00     13.80 o 
  -8  -5   4       39.09       40.29     14.90 o 
  -7  -5   4       18.85       14.80     13.00 o 
  -6  -5   4      104.93      108.67     17.90 o 
  -5  -5   4      120.48       87.58     16.30 o 
  -4  -5   4      240.76      258.94     24.09 o 
  -3  -5   4       10.50       11.75      3.82 o 
  -2  -5   4      257.71      267.50     12.86 o 
  -1  -5   4       86.00       87.61      7.40 o 
   0  -5   4       96.25      100.61      8.43 o 
   1  -5   4        0.01       -3.10      4.85 o 
   2  -5   4        0.81        6.98      6.23 o 
   3  -5   4       27.73       24.07      7.25 o 
   4  -5   4      127.22      123.35     10.63 o 
   5  -5   4      236.05      208.83     14.57 o 
   6  -5   4       29.83       23.97      9.65 o 
   7  -5   4       62.95       74.93     14.35 o 
 -10  -4   4       18.35       56.79     17.20 o 
  -9  -4   4       38.07       31.49     14.10 o 
  -8  -4   4        0.99       -1.70     12.40 o 
  -7  -4   4      134.42      108.37     17.60 o 
  -6  -4   4      743.39      743.12     53.79 o 
  -5  -4   4       81.59       92.98     16.00 o 
  -4  -4   4       30.57       66.38     13.60 o 
  -3  -4   4       82.77       78.15      5.18 o 
  -2  -4   4      330.41      313.64     11.96 o 
  -1  -4   4      403.07      413.88     16.44 o 
   0  -4   4      174.61      180.05      9.98 o 
   1  -4   4      309.18      318.12     12.34 o 
   2  -4   4      258.56      244.32     12.03 o 
   3  -4   4      463.41      459.91     33.55 o 
   4  -4   4      255.28      263.35     17.95 o 
   5  -4   4      124.52      137.03     24.64 o 
   6  -4   4       16.93       19.44      7.06 o 
   7  -4   4        3.90        5.75      7.07 o 
   8  -4   4        0.14       -2.22      7.06 o 
 -10  -3   4        0.15       -9.12      7.90 o 
  -9  -3   4       29.68       28.62      7.65 o 
  -8  -3   4       85.01       81.28      8.17 o 
  -7  -3   4       33.15       38.67      6.72 o 
  -6  -3   4      204.90      193.65      9.12 o 
  -5  -3   4       90.47       83.29      5.14 o 
  -4  -3   4      235.09      238.04     10.02 o 
  -3  -3   4      143.09      130.69      6.49 o 
  -2  -3   4      306.35      298.84      9.66 o 
  -1  -3   4       59.99       73.92      4.70 o 
   0  -3   4      620.98      660.60     19.34 o 
   1  -3   4       85.54      102.07      7.29 o 
   2  -3   4       35.76       39.51      5.82 o 
   3  -3   4       31.50       37.09      4.46 o 
   4  -3   4       88.98       94.39      7.26 o 
   5  -3   4       51.49       55.24      8.57 o 
   6  -3   4        1.18       -0.23      6.10 o 
   7  -3   4      103.68      127.56     49.34 o 
   8  -3   4       51.32       63.58     10.23 o 
 -11  -2   4       76.94      100.98     14.30 o 
 -10  -2   4        0.31        7.87      7.16 o 
  -9  -2   4        0.41       16.62      6.80 o 
  -8  -2   4        9.80        1.55      6.42 o 
  -7  -2   4      104.22      115.99     14.97 o 
  -6  -2   4       52.75       46.44      5.05 o 
  -5  -2   4      509.87      514.76     24.01 o 
  -4  -2   4      774.73      765.02     28.39 o 
  -3  -2   4      546.43      551.23     20.48 o 
  -2  -2   4     1545.30     1597.61     44.12 o 
  -1  -2   4      207.06      213.50      7.33 o 
   0  -2   4     2033.73     1870.32     50.19 o 
   1  -2   4      374.77      371.79     11.85 o 
   2  -2   4      492.87      482.18     16.44 o 
   3  -2   4     1348.34     1377.57     43.72 o 
   4  -2   4      183.94      182.56      8.72 o 
   5  -2   4      463.81      462.95     19.76 o 
   6  -2   4       99.65      109.20     10.68 o 
   7  -2   4       49.07       60.37     17.20 o 
   8  -2   4        4.87        6.31      7.65 o 
   9  -2   4        3.09       -5.97      7.19 o 
 -11  -1   4       32.63       29.19     12.40 o 
 -10  -1   4       40.76       50.29     12.00 o 
  -9  -1   4       17.31       13.40      7.05 o 
  -8  -1   4       15.63        9.98      6.91 o 
  -7  -1   4      109.29      121.02      8.05 o 
  -6  -1   4       23.37       18.30      4.56 o 
  -5  -1   4      282.20      279.50     18.94 o 
  -4  -1   4      891.84      898.49     33.66 o 
  -3  -1   4     2690.20     2627.33     80.83 o 
  -2  -1   4      159.53      148.36      7.09 o 
  -1  -1   4     1038.88     1077.20     36.35 o 
   0  -1   4      610.56      646.24     21.28 o 
   1  -1   4      366.80      348.29     10.13 o 
   2  -1   4      492.09      535.67     26.64 o 
   3  -1   4      215.35      222.75      9.70 o 
   4  -1   4       50.93       52.95      6.90 o 
   5  -1   4       54.21       54.27      5.80 o 
   6  -1   4      200.32      215.00     12.97 o 
   7  -1   4      193.40      191.33     14.79 o 
   8  -1   4      263.18      284.94     25.84 o 
   9  -1   4       15.64       26.79     11.90 o 
 -11   0   4        2.70       -5.30     10.40 o 
 -10   0   4        4.79        6.60     10.80 o 
  -9   0   4        2.73        4.15      6.64 o 
  -8   0   4       34.68       38.94      9.15 o 
  -7   0   4      140.38      115.29      8.39 o 
  -6   0   4       57.26       57.96      5.98 o 
  -5   0   4      552.97      535.21     32.24 o 
  -4   0   4        0.62       -2.52      3.14 o 
  -3   0   4      668.73      730.39     23.42 o 
  -2   0   4     1066.19     1065.96     44.70 o 
  -1   0   4      457.88      439.33     22.74 o 
   0   0   4     6987.17     6980.71    238.52 o 
   1   0   4      188.70      179.43      6.04 o 
   2   0   4       16.59       22.84      3.15 o 
   3   0   4     1789.88     1854.93     57.47 o 
   4   0   4      384.53      372.33     32.36 o 
   5   0   4      138.03      149.23     17.93 o 
   6   0   4       48.76       44.83      7.13 o 
   7   0   4      285.05      255.84     16.86 o 
   8   0   4        2.26        6.10     10.45 o 
   9   0   4        9.04        6.90     11.70 o 
 -11   1   4       32.97       50.49     14.10 o 
 -10   1   4       39.22       45.29     13.90 o 
  -9   1   4       17.28       14.40     10.60 o 
  -8   1   4       13.16        8.29      6.65 o 
  -7   1   4      111.15       99.66      9.39 o 
  -6   1   4       22.01       25.81      6.80 o 
  -5   1   4      283.58      256.21     12.07 o 
  -4   1   4      911.52      943.55     35.84 o 
  -3   1   4     2696.40     2657.85     80.85 o 
  -2   1   4      155.81      163.00      5.76 o 
  -1   1   4     1052.64     1002.88     32.58 o 
   0   1   4      607.06      647.72     19.38 o 
   1   1   4      360.43      360.30     10.21 o 
   2   1   4      484.98      503.78     17.44 o 
   3   1   4      206.59      199.17      9.27 o 
   4   1   4       51.74       61.79     12.54 o 
   5   1   4       53.97       50.07      6.67 o 
   6   1   4      189.96      181.07     11.90 o 
   7   1   4      193.93      216.78     14.97 o 
   8   1   4      264.91      224.85     25.19 o 
   9   1   4       16.33       16.10     11.90 o 
 -11   2   4       76.36       73.48     17.40 o 
 -10   2   4        0.42        0.70     11.80 o 
  -9   2   4        0.34       -5.40      9.50 o 
  -8   2   4        9.43        9.80     10.90 o 
  -7   2   4      104.43      100.91     18.15 o 
  -6   2   4       51.85       52.02     10.90 o 
  -5   2   4      500.89      516.13     24.73 o 
  -4   2   4      770.63      765.64     28.13 o 
  -3   2   4      538.78      534.70     20.34 o 
  -2   2   4     1556.71     1627.64     70.15 o 
  -1   2   4      209.07      203.78      7.90 o 
   0   2   4     2022.52     1769.55     65.53 o 
   1   2   4      378.38      368.54     13.11 o 
   2   2   4      491.60      480.00     16.62 o 
   3   2   4     1343.17     1397.42     43.67 o 
   4   2   4      181.96      181.97     14.96 o 
   5   2   4      457.00      450.87     20.48 o 
   6   2   4      102.91       94.29     10.16 o 
   7   2   4       47.01       53.09     13.40 o 
   8   2   4        5.85       -3.30     11.20 o 
   9   2   4        3.16        0.60     11.10 o 
 -10   3   4        0.20      -10.70     11.60 o 
  -9   3   4       31.18       45.79     13.80 o 
  -8   3   4       84.50       70.68     14.70 o 
  -7   3   4       32.84       17.40     12.00 o 
  -6   3   4      204.30      184.96     20.40 o 
  -5   3   4       89.23      102.58     15.00 o 
  -4   3   4      242.24      220.85     21.10 o 
  -3   3   4      141.58      131.96      7.09 o 
  -2   3   4      310.57      298.00     15.34 o 
  -1   3   4       57.89       74.73      6.00 o 
   0   3   4      624.86      648.86     24.72 o 
   1   3   4       82.47       88.21      5.42 o 
   2   3   4       34.44       33.40      4.37 o 
   3   3   4       33.15       32.16      4.67 o 
   4   3   4       92.25       90.74      7.59 o 
   5   3   4       52.42       64.07      7.14 o 
   6   3   4        1.17        0.00      9.40 o 
   7   3   4      103.41      103.88     17.10 o 
   8   3   4       52.26       60.49     16.50 o 
 -10   4   4       18.42        3.80     12.40 o 
  -9   4   4       37.85       13.60     13.40 o 
  -8   4   4        1.11       -6.20     10.10 o 
  -7   4   4      132.94      129.27     18.20 o 
  -6   4   4      734.62      744.42     53.69 o 
  -5   4   4       77.14       79.58     14.60 o 
  -4   4   4       32.87        8.40     10.40 o 
  -3   4   4       79.32       62.19     12.20 o 
  -2   4   4      326.99      327.37     27.24 o 
  -1   4   4      393.10      411.01     17.98 o 
   0   4   4      164.34      159.80      9.28 o 
   1   4   4      308.43      315.89     12.24 o 
   2   4   4      261.29      252.61     10.72 o 
   3   4   4      456.53      453.97     16.41 o 
   4   4   4      259.05      260.72     13.26 o 
   5   4   4      121.75      131.57     17.10 o 
   6   4   4       17.91       13.30     11.20 o 
   7   4   4        3.74        0.60     11.20 o 
   8   4   4        0.06      -13.40     11.30 o 
  -9   5   4       24.22       31.29     14.30 o 
  -8   5   4       39.81       31.59     13.80 o 
  -7   5   4       18.99        7.00     11.30 o 
  -6   5   4      107.62      107.37     16.70 o 
  -5   5   4      114.48      119.27     17.10 o 
  -4   5   4      242.25      214.65     22.89 o 
  -3   5   4       10.36        1.00     10.80 o 
  -2   5   4      262.43      286.50     15.64 o 
  -1   5   4       84.77       89.65      6.46 o 
   0   5   4       96.39      109.16      7.67 o 
   1   5   4        0.02        2.55      4.34 o 
   2   5   4        1.12       -2.14      4.14 o 
   3   5   4       27.76       32.43      8.46 o 
   4   5   4      126.88      125.27     18.50 o 
   5   5   4      239.03      236.14     23.99 o 
   6   5   4       27.45       31.99     12.60 o 
   7   5   4       63.64       54.29     15.50 o 
  -7   6   4        9.59       12.50     13.00 o 
  -6   6   4        6.23        5.10     12.20 o 
  -5   6   4       29.82       22.09     12.30 o 
  -4   6   4        1.89       -4.00     10.30 o 
  -3   6   4       24.85       30.99     11.70 o 
  -2   6   4      146.12      158.46     18.10 o 
  -1   6   4       60.05       61.79     12.30 o 
   0   6   4      104.50      101.38      8.98 o 
   1   6   4       47.02       53.43     11.60 o 
   2   6   4        7.48        4.04      4.43 o 
   3   6   4       34.87       41.16      9.22 o 
   4   6   4      195.52      184.77     15.86 o 
   5   6   4       20.92       31.69     13.00 o 
   0   7   4        8.92       14.11      8.40 o 
   1   7   4       21.36       12.71      6.13 o 
   2   7   4       23.03        7.00     12.70 o 
   3   7   4        5.48      -13.60     12.60 o 
  -5  -7   5       25.60       21.79     13.50 o 
  -4  -7   5       10.12       18.90     13.30 o 
  -3  -7   5       63.60       77.21      8.35 o 
  -2  -7   5        7.40       -1.54      6.25 o 
  -1  -7   5       23.95       11.32      7.11 o 
   0  -7   5        0.73        2.44      6.88 o 
   1  -7   5       12.42       18.09      7.93 o 
   2  -7   5      109.21       93.70     10.69 o 
   3  -7   5        9.70        1.15      8.60 o 
  -7  -6   5       81.56       86.58     18.50 o 
  -6  -6   5       12.60       -4.20     12.90 o 
  -5  -6   5       24.17       24.29     13.90 o 
  -4  -6   5       27.47       38.79     13.50 o 
  -3  -6   5      116.22      116.98      9.52 o 
  -2  -6   5       95.61      101.23      9.52 o 
  -1  -6   5       50.29       55.97      8.05 o 
   0  -6   5       47.86       60.51     24.29 o 
   1  -6   5      194.64      196.93     21.69 o 
   2  -6   5       10.28       10.54     14.55 o 
   3  -6   5       51.97       57.34     10.10 o 
   4  -6   5       19.34       29.46      8.95 o 
   5  -6   5        4.81       -4.83      6.93 o 
  -9  -5   5       19.58       19.20     14.80 o 
  -8  -5   5       44.57       30.59     14.90 o 
  -7  -5   5       36.40       57.79     16.30 o 
  -6  -5   5       82.28       64.38     15.40 o 
  -5  -5   5       64.65       51.89     14.70 o 
  -4  -5   5        8.81       12.00      3.19 o 
  -3  -5   5      148.13      157.87     14.47 o 
  -2  -5   5      166.86      173.07      9.97 o 
  -1  -5   5      265.55      264.11     21.90 o 
   0  -5   5       82.71       78.48      8.91 o 
   1  -5   5       63.77       61.16      8.60 o 
   2  -5   5       72.01       83.85      9.95 o 
   3  -5   5      256.52      235.07     15.80 o 
   4  -5   5       33.16       36.93      7.82 o 
   5  -5   5       14.22       24.91     14.70 o 
   6  -5   5       54.13       60.86     10.90 o 
 -10  -4   5       23.55       40.69     14.90 o 
  -9  -4   5       85.49       74.48     17.20 o 
  -8  -4   5      119.39      149.06     20.80 o 
  -7  -4   5       75.15       82.88     16.10 o 
  -6  -4   5        7.64        0.80     11.10 o 
  -5  -4   5      308.75      252.64     25.59 o 
  -4  -4   5       84.80       77.30      8.53 o 
  -3  -4   5      368.12      364.65     22.61 o 
  -2  -4   5      212.35      219.30     12.55 o 
  -1  -4   5      164.68      174.17      8.44 o 
   0  -4   5      338.50      372.29     16.80 o 
   1  -4   5      225.78      240.56     13.70 o 
   2  -4   5       46.96       50.56     10.53 o 
   3  -4   5       79.13       58.78      8.57 o 
   4  -4   5       63.86       59.06      8.48 o 
   5  -4   5       28.20       23.17      9.15 o 
   6  -4   5       15.11       11.35      8.65 o 
   7  -4   5       35.70       52.43     24.29 o 
 -10  -3   5       10.87        7.07      6.76 o 
  -9  -3   5       21.44       25.91      6.78 o 
  -8  -3   5      158.85      187.59     12.96 o 
  -7  -3   5       96.43       98.57     12.44 o 
  -6  -3   5        5.54       11.56      5.65 o 
  -5  -3   5      444.81      432.10     17.18 o 
  -4  -3   5      175.05      165.08      8.30 o 
  -3  -3   5      119.66      119.43      6.90 o 
  -2  -3   5      133.40      153.99      7.01 o 
  -1  -3   5       30.23       38.47      3.71 o 
   0  -3   5       89.87       96.87      5.94 o 
   1  -3   5       49.42       57.39      4.85 o 
   2  -3   5      188.10      168.67     14.59 o 
   3  -3   5      145.44      151.37      7.98 o 
   4  -3   5       14.65       14.87      6.78 o 
   5  -3   5      190.88      192.01     14.30 o 
   6  -3   5       11.38        5.13      6.80 o 
   7  -3   5      164.58      155.70     13.66 o 
   8  -3   5       11.74       12.04      8.10 o 
 -11  -2   5        0.30      -10.90      9.20 o 
 -10  -2   5       10.35       18.93      7.87 o 
  -9  -2   5        8.45       10.52      6.63 o 
  -8  -2   5      375.05      366.06     20.41 o 
  -7  -2   5       74.63       79.01      9.55 o 
  -6  -2   5      157.49      167.01      9.51 o 
  -5  -2   5      455.42      429.76     21.03 o 
  -4  -2   5      723.76      680.21     24.81 o 
  -3  -2   5      867.79      851.54     31.69 o 
  -2  -2   5      393.04      400.99     12.35 o 
  -1  -2   5       58.20       60.09      5.12 o 
   0  -2   5     2837.60     2780.26     72.24 o 
   1  -2   5      842.08      849.63     45.27 o 
   2  -2   5      823.72      871.91     30.87 o 
   3  -2   5      110.50      121.52      6.87 o 
   4  -2   5       97.52      101.91      7.07 o 
   5  -2   5      252.40      264.14     17.14 o 
   6  -2   5       15.27       29.53      8.00 o 
   7  -2   5       12.15        7.50      7.16 o 
   8  -2   5        5.93        6.22      7.65 o 
 -11  -1   5       98.09      120.77     16.80 o 
 -10  -1   5       57.67       66.58     12.40 o 
  -9  -1   5       16.07       11.31      7.01 o 
  -8  -1   5      176.64      181.52     22.89 o 
  -7  -1   5       39.41       45.45      6.01 o 
  -6  -1   5      199.19      191.16     10.08 o 
  -5  -1   5       13.26       13.87      5.30 o 
  -4  -1   5       32.78       38.56      4.31 o 
  -3  -1   5      181.91      224.42     12.27 o 
  -2  -1   5      176.41      188.53      8.13 o 
  -1  -1   5      251.45      244.66     10.12 o 
   0  -1   5       75.36       83.78      6.02 o 
   1  -1   5      118.53      128.43      8.19 o 
   2  -1   5      424.44      439.67     15.77 o 
   3  -1   5      351.08      345.72     13.00 o 
   4  -1   5       85.78      110.95     12.76 o 
   5  -1   5       14.29       11.40      6.17 o 
   6  -1   5      705.81      710.73     35.52 o 
   7  -1   5        5.80       -0.99      8.95 o 
   8  -1   5      128.10      150.03     13.61 o 
   9  -1   5       20.06       22.59     12.10 o 
 -11   0   5        0.14        0.60     11.20 o 
 -10   0   5       12.53       -0.80     10.80 o 
  -9   0   5        0.10        4.31     11.55 o 
  -8   0   5      536.41      544.33     28.20 o 
  -7   0   5      387.76      385.69     17.38 o 
  -6   0   5        7.18        5.36      4.54 o 
  -5   0   5      791.95      845.99     43.85 o 
  -4   0   5      260.19      265.48     14.64 o 
  -3   0   5      410.62      381.43     15.31 o 
  -2   0   5     2119.31     2130.71     65.55 o 
  -1   0   5        8.72        5.10      2.38 o 
   0   0   5       49.43       41.50      4.75 o 
   1   0   5      518.93      523.07     15.73 o 
   2   0   5     1095.23     1176.02     36.33 o 
   3   0   5      148.32      128.15      7.01 o 
   4   0   5      552.97      535.17     22.12 o 
   5   0   5       42.73       56.23     16.11 o 
   6   0   5       14.12       10.35      7.04 o 
   7   0   5       43.73       51.89     12.25 o 
   8   0   5       56.53       58.62      9.57 o 
   9   0   5        6.95       -7.30     10.50 o 
 -11   1   5       96.81       91.48     17.20 o 
 -10   1   5       60.07       60.09     14.30 o 
  -9   1   5       17.30       40.09     11.60 o 
  -8   1   5      176.16      173.54     12.90 o 
  -7   1   5       39.76       26.00      7.06 o 
  -6   1   5      195.33      187.91     12.24 o 
  -5   1   5       13.08       13.44      4.33 o 
  -4   1   5       33.63       46.74      4.94 o 
  -3   1   5      176.78      194.27     11.28 o 
  -2   1   5      177.84      164.32      6.52 o 
  -1   1   5      251.43      258.44     10.78 o 
   0   1   5       73.00       69.77      4.68 o 
   1   1   5      121.21      131.90     12.96 o 
   2   1   5      422.88      463.41     17.63 o 
   3   1   5      358.71      339.12     13.30 o 
   4   1   5       90.68      105.69     11.57 o 
   5   1   5       15.19       15.04      6.19 o 
   6   1   5      710.22      718.28     94.93 o 
   7   1   5        4.99        1.33      6.85 o 
   8   1   5      127.42      125.07     18.80 o 
   9   1   5       20.87       18.50     13.00 o 
 -11   2   5        0.35        9.20     13.00 o 
 -10   2   5       10.05       14.90     12.00 o 
  -9   2   5        8.72       -7.20      9.80 o 
  -8   2   5      372.29      344.42     31.39 o 
  -7   2   5       75.62       70.07      7.73 o 
  -6   2   5      153.16      173.79     16.75 o 
  -5   2   5      471.73      439.89     21.55 o 
  -4   2   5      709.37      642.69     74.93 o 
  -3   2   5      881.52      895.99     56.89 o 
  -2   2   5      375.72      391.78     19.53 o 
  -1   2   5       57.81       53.76      4.61 o 
   0   2   5     2812.88     2460.50     80.06 o 
   1   2   5      857.81      881.25     27.65 o 
   2   2   5      812.75      850.11     27.98 o 
   3   2   5      109.50      117.92      7.11 o 
   4   2   5       99.26       91.23      9.56 o 
   5   2   5      259.50      253.52     14.29 o 
   6   2   5       15.59       12.37      6.67 o 
   7   2   5       12.11       17.20     12.40 o 
   8   2   5        6.00       12.50     12.90 o 
 -10   3   5       10.68        4.00     11.70 o 
  -9   3   5       22.17       18.70     12.10 o 
  -8   3   5      164.25      182.76     21.79 o 
  -7   3   5       98.41       89.48     15.60 o 
  -6   3   5        5.25       10.00     11.10 o 
  -5   3   5      444.23      412.70     33.39 o 
  -4   3   5      176.24      172.68     10.18 o 
  -3   3   5      116.33      126.76      8.50 o 
  -2   3   5      129.17      152.63     14.50 o 
  -1   3   5       32.24       44.01      4.44 o 
   0   3   5       92.77       96.71      5.65 o 
   1   3   5       49.73       53.55      6.10 o 
   2   3   5      183.02      190.11      8.80 o 
   3   3   5      149.89      152.41      8.21 o 
   4   3   5       15.05       13.93      5.68 o 
   5   3   5      194.93      203.25     13.83 o 
   6   3   5        9.90       -1.80     10.00 o 
   7   3   5      166.71      154.96     20.70 o 
   8   3   5       12.13       26.49     13.10 o 
 -10   4   5       23.91       20.90     14.40 o 
  -9   4   5       85.08       68.08     16.30 o 
  -8   4   5      119.84      104.28     17.80 o 
  -7   4   5       78.36       81.38     15.10 o 
  -6   4   5        6.31       -7.40     10.30 o 
  -5   4   5      302.66      282.23     25.99 o 
  -4   4   5       83.01       77.08     13.50 o 
  -3   4   5      360.80      363.55     29.54 o 
  -2   4   5      206.94      217.35     20.60 o 
  -1   4   5      171.68      181.60     15.63 o 
   0   4   5      332.66      331.83     13.25 o 
   1   4   5      224.63      222.76     10.13 o 
   2   4   5       47.27       40.75      5.40 o 
   3   4   5       82.55       84.95      7.67 o 
   4   4   5       62.71       60.07     21.34 o 
   5   4   5       28.89       30.49     12.50 o 
   6   4   5       15.41       21.29     12.00 o 
   7   4   5       35.24       56.09     15.20 o 
  -9   5   5       20.30       30.29     15.10 o 
  -8   5   5       44.14       55.09     15.20 o 
  -7   5   5       37.67       30.89     13.90 o 
  -6   5   5       81.51       75.48     15.10 o 
  -5   5   5       64.33       41.59     12.80 o 
  -4   5   5        8.96       10.30     11.00 o 
  -3   5   5      147.21      142.27     18.40 o 
  -2   5   5      166.91      182.45     12.07 o 
  -1   5   5      270.29      253.87     13.86 o 
   0   5   5       80.72       84.20      6.27 o 
   1   5   5       65.91       62.46      5.99 o 
   2   5   5       74.16       63.15     10.03 o 
   3   5   5      261.29      257.40     13.05 o 
   4   5   5       36.94       42.37     13.90 o 
   5   5   5       13.48       21.10     12.10 o 
   6   5   5       55.34       48.79     15.50 o 
  -7   6   5       79.53       75.68     17.10 o 
  -6   6   5       13.00       10.70     11.50 o 
  -5   6   5       23.91       23.19     12.90 o 
  -4   6   5       27.72       20.00     11.20 o 
  -3   6   5      114.25      123.57     17.50 o 
  -2   6   5       94.07       99.58     14.60 o 
  -1   6   5       50.37       45.89     11.50 o 
   0   6   5       45.99       40.42      7.81 o 
   1   6   5      190.47      173.92     22.54 o 
   2   6   5       10.59        6.74      6.99 o 
   3   6   5       50.85       63.91     12.00 o 
   4   6   5       19.55       48.79     14.00 o 
   5   6   5        4.96      -15.40     10.70 o 
   0   7   5        0.83       -2.42      6.69 o 
   1   7   5       11.55       13.90      7.08 o 
   2   7   5      110.20      100.78     17.40 o 
   3   7   5        9.93        7.70     15.00 o 
  -5  -7   6       37.21       65.08     17.20 o 
  -4  -7   6       39.07       54.89     15.60 o 
  -3  -7   6       12.39        9.99      6.24 o 
  -2  -7   6       57.18       60.90      8.86 o 
  -1  -7   6       41.40       46.52      8.48 o 
   0  -7   6       34.20       24.89      8.37 o 
   1  -7   6      195.99      199.69     14.84 o 
   2  -7   6       40.54       32.13     14.45 o 
  -7  -6   6       34.97       27.99     15.10 o 
  -6  -6   6       19.85       39.99     15.30 o 
  -5  -6   6       35.19       41.69     14.90 o 
  -4  -6   6      153.91      171.46     21.19 o 
  -3  -6   6       20.91       25.99      6.69 o 
  -2  -6   6       16.14       18.65      6.80 o 
  -1  -6   6       72.01       80.04     13.15 o 
   0  -6   6        6.26        1.99      6.85 o 
   1  -6   6       71.31       58.98      8.82 o 
   2  -6   6       36.29       43.97      8.65 o 
   3  -6   6        6.19        8.49      7.13 o 
   4  -6   6        5.02        4.09      7.60 o 
  -9  -5   6       40.05       40.39     15.80 o 
  -8  -5   6       11.98       -3.70     13.70 o 
  -7  -5   6       34.12       22.99     14.70 o 
  -6  -5   6      116.44      107.97     18.30 o 
  -5  -5   6       27.31       35.39     13.00 o 
  -4  -5   6      193.99      169.96     21.10 o 
  -3  -5   6       36.00       32.87      6.90 o 
  -2  -5   6      106.14       90.59     12.35 o 
  -1  -5   6       79.24       79.20      9.22 o 
   0  -5   6      196.07      202.21     14.10 o 
   1  -5   6       68.77       76.71      9.85 o 
   2  -5   6      106.03      112.88     10.38 o 
   3  -5   6       86.05      109.78     15.75 o 
   4  -5   6      297.50      281.68     18.38 o 
   5  -5   6        5.57        6.76      7.56 o 
   6  -5   6       21.94       33.65      8.66 o 
 -10  -4   6       29.52       55.29     15.80 o 
  -9  -4   6       43.09       47.19     15.30 o 
  -8  -4   6       34.84       28.19     13.50 o 
  -7  -4   6       79.10       85.58     15.70 o 
  -6  -4   6      241.41      294.47     15.66 o 
  -5  -4   6      135.17      149.22     18.18 o 
  -4  -4   6       92.55       92.18     13.27 o 
  -3  -4   6      161.00      166.95      9.21 o 
  -2  -4   6      283.78      270.93     12.88 o 
  -1  -4   6      238.59      219.34     11.67 o 
   0  -4   6       14.95       14.19      4.66 o 
   1  -4   6       69.78       76.40      7.26 o 
   2  -4   6      466.39      431.43     23.91 o 
   3  -4   6      153.51      153.55     31.84 o 
   4  -4   6       42.58       43.97      8.06 o 
   5  -4   6       59.49       64.81      9.17 o 
   6  -4   6       57.29       73.22     10.30 o 
   7  -4   6       16.23       22.15      8.49 o 
 -10  -3   6       26.87       41.42      7.99 o 
  -9  -3   6       18.14       27.09     10.25 o 
  -8  -3   6      120.28      122.07     10.02 o 
  -7  -3   6      441.90      411.92     21.64 o 
  -6  -3   6      249.32      247.93     12.87 o 
  -5  -3   6       26.36       26.08      4.36 o 
  -4  -3   6      305.21      292.13     13.27 o 
  -3  -3   6      132.11      126.23      7.42 o 
  -2  -3   6       55.98       50.49      4.54 o 
  -1  -3   6      263.79      283.03     15.86 o 
   0  -3   6      586.14      554.86     17.36 o 
   1  -3   6      117.39      117.22      7.05 o 
   2  -3   6       18.15       22.77      5.23 o 
   3  -3   6       65.35       70.87      7.26 o 
   4  -3   6      155.73      141.84     12.46 o 
   5  -3   6      104.82      115.45     24.54 o 
   6  -3   6       63.98       54.92      9.39 o 
   7  -3   6       18.95       22.90      8.40 o 
 -11  -2   6       30.94       18.10     10.30 o 
 -10  -2   6       52.19       55.42      8.89 o 
  -9  -2   6       57.88       65.82      9.05 o 
  -8  -2   6      356.23      342.43     20.11 o 
  -7  -2   6       93.03      101.50      7.41 o 
  -6  -2   6      452.85      443.20     18.23 o 
  -5  -2   6      947.99      913.66     33.97 o 
  -4  -2   6       52.24       61.78      5.28 o 
  -3  -2   6     1270.43     1301.64     47.87 o 
  -2  -2   6      149.07      164.19      8.23 o 
  -1  -2   6      227.18      223.08      8.43 o 
   0  -2   6      436.91      434.39     13.67 o 
   1  -2   6      254.80      266.24     10.99 o 
   2  -2   6       51.63       62.80      5.04 o 
   3  -2   6      144.91      161.71      9.37 o 
   4  -2   6      140.68      130.60     12.85 o 
   5  -2   6      384.36      378.75     22.09 o 
   6  -2   6       69.70       75.77      9.69 o 
   7  -2   6       17.06       14.18      7.90 o 
   8  -2   6       71.33       87.68     24.79 o 
 -11  -1   6       36.60       35.59     12.60 o 
 -10  -1   6       16.84       11.90     10.10 o 
  -9  -1   6        1.40        5.98      9.80 o 
  -8  -1   6      148.99      128.84     11.64 o 
  -7  -1   6       43.67       37.87      6.31 o 
  -6  -1   6      214.90      213.47     11.22 o 
  -5  -1   6     1079.56     1124.45     42.21 o 
  -4  -1   6      679.50      729.44     27.66 o 
  -3  -1   6      295.33      296.01     15.01 o 
  -2  -1   6      113.56      110.21      5.63 o 
  -1  -1   6      119.80      129.64      8.12 o 
   0  -1   6      344.20      311.44     10.77 o 
   1  -1   6      758.47      746.01     22.39 o 
   2  -1   6        1.37       -3.30      2.52 o 
   3  -1   6      133.59      135.84     20.15 o 
   4  -1   6      138.06      133.63      9.40 o 
   5  -1   6      501.76      548.15     22.75 o 
   6  -1   6        5.42       -2.82     18.90 o 
   7  -1   6       42.24       26.99     10.75 o 
   8  -1   6        7.49        0.52     14.50 o 
 -11   0   6        0.68       -6.30     10.50 o 
 -10   0   6      130.73      127.67     17.30 o 
  -9   0   6       62.21       56.73      8.70 o 
  -8   0   6      184.15      166.84     14.95 o 
  -7   0   6      207.47      209.91     11.83 o 
  -6   0   6      118.73      116.47      8.67 o 
  -5   0   6      919.26      890.06     33.48 o 
  -4   0   6      569.79      581.14     22.72 o 
  -3   0   6      419.60      417.94     17.02 o 
  -2   0   6       12.42        8.34      3.40 o 
  -1   0   6      231.52      225.88     18.28 o 
   0   0   6      504.72      544.94     35.95 o 
   1   0   6      722.17      754.67     24.83 o 
   2   0   6       57.81       48.43      4.82 o 
   3   0   6      130.29      120.53      7.61 o 
   4   0   6      101.19      104.05      8.76 o 
   5   0   6        5.52       10.45      6.72 o 
   6   0   6      153.95      158.32     13.21 o 
   7   0   6       10.98       12.42      7.97 o 
   8   0   6       46.31       50.49     14.40 o 
 -11   1   6       36.80       48.69     14.20 o 
 -10   1   6       16.95        2.30     11.10 o 
  -9   1   6        1.92        0.40     10.00 o 
  -8   1   6      151.25      149.60     11.70 o 
  -7   1   6       44.53       33.81      7.18 o 
  -6   1   6      215.94      227.34     16.95 o 
  -5   1   6     1076.58     1180.90     51.98 o 
  -4   1   6      686.93      723.46     33.95 o 
  -3   1   6      293.01      283.53     15.51 o 
  -2   1   6      112.69       97.72     10.20 o 
  -1   1   6      124.72      118.94      8.62 o 
   0   1   6      350.97      310.70     11.86 o 
   1   1   6      767.91      783.23     25.07 o 
   2   1   6        0.96        2.29      3.74 o 
   3   1   6      131.34      119.50      7.80 o 
   4   1   6      144.13      150.54      9.78 o 
   5   1   6      492.63      477.32     29.14 o 
   6   1   6        6.00        5.54      6.68 o 
   7   1   6       43.70       50.29     13.70 o 
   8   1   6        7.45        6.90     11.80 o 
 -11   2   6       30.61       17.80     13.60 o 
 -10   2   6       51.85       56.09     14.80 o 
  -9   2   6       58.37       59.59     14.40 o 
  -8   2   6      354.86      368.81     31.39 o 
  -7   2   6       96.09       83.96      8.40 o 
  -6   2   6      456.99      410.60     34.29 o 
  -5   2   6      933.37      871.09     60.59 o 
  -4   2   6       56.91       59.52      8.35 o 
  -3   2   6     1275.54     1263.47     88.48 o 
  -2   2   6      145.05      148.80     23.79 o 
  -1   2   6      232.76      260.67     13.46 o 
   0   2   6      424.45      416.71     15.16 o 
   1   2   6      253.40      258.81     10.95 o 
   2   2   6       51.29       55.75      5.69 o 
   3   2   6      142.88      148.55      8.69 o 
   4   2   6      142.48      149.39     15.53 o 
   5   2   6      384.99      403.12     28.74 o 
   6   2   6       71.20       53.79     13.60 o 
   7   2   6       15.81       14.40     12.30 o 
   8   2   6       70.35       92.98     17.30 o 
 -10   3   6       27.25       18.80     12.80 o 
  -9   3   6       17.46       29.19     13.60 o 
  -8   3   6      117.69      123.87     18.50 o 
  -7   3   6      438.01      387.41     33.99 o 
  -6   3   6      250.35      245.54     27.44 o 
  -5   3   6       26.51       20.29      7.70 o 
  -4   3   6      306.87      315.25     16.62 o 
  -3   3   6      133.47      120.17     14.70 o 
  -2   3   6       56.86       50.04      6.20 o 
  -1   3   6      265.58      272.88     12.54 o 
   0   3   6      592.36      554.12     19.17 o 
   1   3   6      118.49      110.65      7.04 o 
   2   3   6       20.50       13.00      4.82 o 
   3   3   6       66.31       54.19      6.17 o 
   4   3   6      160.88      175.50     15.04 o 
   5   3   6      101.87      113.47     16.50 o 
   6   3   6       65.03       63.68     14.60 o 
   7   3   6       18.64        2.00     10.80 o 
 -10   4   6       29.37       23.39     14.00 o 
  -9   4   6       42.21       25.19     13.90 o 
  -8   4   6       32.09       32.79     14.00 o 
  -7   4   6       77.65       63.19     15.70 o 
  -6   4   6      242.83      227.25     25.69 o 
  -5   4   6      137.31      135.57     18.20 o 
  -4   4   6       92.22      113.79     13.85 o 
  -3   4   6      162.33      166.01     11.22 o 
  -2   4   6      282.36      281.08     15.90 o 
  -1   4   6      232.99      219.61     11.42 o 
   0   4   6       15.24       13.76      5.84 o 
   1   4   6       71.15       79.70      6.61 o 
   2   4   6      463.98      465.27     17.53 o 
   3   4   6      149.14      140.48     12.09 o 
   4   4   6       40.79       55.80     21.64 o 
   5   4   6       57.47       34.99     12.90 o 
   6   4   6       56.56       49.49     14.60 o 
   7   4   6       15.68       12.50     12.20 o 
  -9   5   6       40.86       58.79     16.00 o 
  -8   5   6       11.85       15.70     13.20 o 
  -7   5   6       33.75       28.59     13.90 o 
  -6   5   6      115.55      106.27     17.80 o 
  -5   5   6       27.22       38.79     12.70 o 
  -4   5   6      194.81      189.66     21.10 o 
  -3   5   6       37.25       30.59     10.90 o 
  -2   5   6      112.97      115.47     14.70 o 
  -1   5   6       80.29       90.71      7.20 o 
   0   5   6      197.98      201.40      9.82 o 
   1   5   6       68.24       65.05      7.41 o 
   2   5   6      109.40       93.52      8.62 o 
   3   5   6       82.11       77.70      8.31 o 
   4   5   6      299.96      304.63     27.79 o 
   5   5   6        6.06       21.39     12.40 o 
   6   5   6       22.32       -2.30     11.10 o 
  -7   6   6       35.31       50.39     15.80 o 
  -6   6   6       20.00       18.60     13.20 o 
  -5   6   6       34.14       34.89     14.30 o 
  -4   6   6      155.39      174.56     21.49 o 
  -3   6   6       20.43       21.89     12.10 o 
  -2   6   6       15.36        8.70     10.00 o 
   0   6   6        6.02       -0.16      7.14 o 
   1   6   6       68.65       81.79      9.59 o 
   2   6   6       35.52       31.47      8.58 o 
   3   6   6        6.08        5.60     14.60 o 
  -1   7   6       41.52       42.39     12.30 o 
   0   7   6       34.55       44.21      8.11 o 
   1   7   6      197.35      182.45     17.15 o 
   2   7   6       40.45       29.84      6.31 o 
  -4  -7   7       74.12       85.18     17.70 o 
  -3  -7   7       36.24       27.74      7.08 o 
  -2  -7   7       38.20       36.12      8.45 o 
  -1  -7   7      124.55      148.22     12.75 o 
   0  -7   7       14.43       18.65      7.80 o 
   1  -7   7       70.06       76.02     10.43 o 
  -7  -6   7       10.13       26.49     13.90 o 
  -6  -6   7       22.83       29.59     15.40 o 
  -5  -6   7        2.42       10.30     12.30 o 
  -4  -6   7      126.69      138.77     20.00 o 
  -3  -6   7       37.23       34.02      9.85 o 
  -2  -6   7      112.14      107.93     10.62 o 
  -1  -6   7       74.97       68.75      9.39 o 
   0  -6   7        6.95        2.40      6.94 o 
   1  -6   7       26.62       25.63      7.97 o 
   2  -6   7        7.24        5.38      7.49 o 
   3  -6   7       23.40       20.36      8.03 o 
   4  -6   7       31.97       34.02     12.65 o 
  -8  -5   7        2.16       21.29     13.60 o 
  -7  -5   7        4.80        4.30     12.30 o 
  -6  -5   7       75.72       81.68     17.50 o 
  -5  -5   7       15.27       16.75      4.91 o 
  -4  -5   7      193.91      218.55     23.59 o 
  -3  -5   7       23.52       25.87      6.58 o 
  -2  -5   7      142.75      122.54     10.80 o 
  -1  -5   7      203.35      177.04     21.89 o 
   0  -5   7      105.54      118.04     15.35 o 
   1  -5   7      102.77       94.49     11.05 o 
   2  -5   7       49.52       49.64      8.63 o 
   3  -5   7       20.89       22.92      7.89 o 
   4  -5   7        2.95       -4.43      7.13 o 
   5  -5   7       22.29       39.40      9.21 o 
  -9  -4   7        8.95        9.30     14.20 o 
  -8  -4   7      167.09      152.92     10.72 o 
  -7  -4   7       48.64       57.27      6.55 o 
  -6  -4   7       61.97       63.79      6.85 o 
  -5  -4   7      160.11      151.50     11.30 o 
  -4  -4   7        7.66        3.46      4.30 o 
  -3  -4   7      204.10      204.82     12.18 o 
  -2  -4   7      283.35      297.33     14.33 o 
  -1  -4   7      109.81      125.75      8.57 o 
   0  -4   7       42.71       42.88      6.81 o 
   1  -4   7       10.57        1.10      6.55 o 
   2  -4   7       70.73       50.47      8.81 o 
   3  -4   7      338.96      322.56     19.61 o 
   4  -4   7       15.50       20.85     10.65 o 
   5  -4   7      143.37      129.39     21.29 o 
   6  -4   7       15.34       19.35      8.59 o 
 -10  -3   7        0.47        3.74      8.30 o 
  -9  -3   7       88.89       92.18      9.56 o 
  -8  -3   7       38.59       46.36      9.50 o 
  -7  -3   7       96.86       79.72      8.54 o 
  -6  -3   7       52.28       38.72      5.40 o 
  -5  -3   7      141.40      135.65     10.32 o 
  -4  -3   7       97.62       85.34      6.70 o 
  -3  -3   7      129.60      135.32     11.70 o 
  -2  -3   7      239.43      235.35     10.24 o 
  -1  -3   7      436.43      419.60     15.53 o 
   0  -3   7      374.09      371.32     17.00 o 
   1  -3   7       32.05       25.11      6.16 o 
   2  -3   7      224.71      236.34     15.94 o 
   3  -3   7      297.36      259.83     18.45 o 
   4  -3   7        9.65       17.69      7.20 o 
   5  -3   7       36.74       35.58      8.34 o 
   6  -3   7       39.22       42.88      9.20 o 
   7  -3   7       15.50       15.56      9.35 o 
 -11  -2   7      105.69      108.57     15.50 o 
 -10  -2   7        5.12        0.49      6.77 o 
  -9  -2   7       60.20       69.18     11.80 o 
  -8  -2   7      128.22      166.09     16.30 o 
  -7  -2   7       31.29       35.54      7.57 o 
  -6  -2   7       12.97       15.32      5.07 o 
  -5  -2   7      325.15      309.56     14.12 o 
  -4  -2   7      351.11      353.71     15.26 o 
  -3  -2   7      117.12      127.96      6.60 o 
  -2  -2   7        8.14       11.64      3.77 o 
  -1  -2   7        6.05        4.61      3.62 o 
   0  -2   7      443.69      437.11     19.33 o 
   1  -2   7       18.48       15.71      5.51 o 
   2  -2   7      154.46      148.40     11.87 o 
   3  -2   7      462.99      469.43     20.34 o 
   4  -2   7      364.81      362.83     21.47 o 
   5  -2   7       56.99       54.88     10.25 o 
   6  -2   7       44.81       37.22      8.38 o 
   7  -2   7       17.75       33.25     10.10 o 
 -11  -1   7        1.11       -6.20     10.10 o 
 -10  -1   7       26.35       29.79     10.90 o 
  -9  -1   7       31.73       27.12      7.80 o 
  -8  -1   7        9.81       15.27      7.44 o 
  -7  -1   7       69.11       67.33      7.29 o 
  -6  -1   7        1.18        3.12      5.08 o 
  -5  -1   7       66.95       68.69      9.09 o 
  -4  -1   7       26.41       22.53      4.56 o 
  -3  -1   7      325.48      297.01     13.77 o 
  -2  -1   7      403.17      405.32     18.31 o 
  -1  -1   7      411.26      405.53     14.41 o 
   0  -1   7      649.68      638.95     41.69 o 
   1  -1   7      253.30      226.93     10.16 o 
   2  -1   7      105.92      114.80     10.58 o 
   3  -1   7       32.45       27.69      5.61 o 
   4  -1   7       12.74        9.87      5.97 o 
   5  -1   7       47.25       44.73      8.33 o 
   6  -1   7        1.21        2.40      7.02 o 
   7  -1   7       11.77       10.81      7.81 o 
   8  -1   7        0.46        1.96      7.66 o 
 -11   0   7       36.67       51.99     13.80 o 
 -10   0   7       20.50       21.19     11.50 o 
  -9   0   7       27.58       19.41      7.46 o 
  -8   0   7      172.54      172.81     13.21 o 
  -7   0   7       17.84       14.91      5.99 o 
  -6   0   7      103.68      107.99     11.57 o 
  -5   0   7      170.70      156.44      8.99 o 
  -4   0   7       32.31       29.10      4.76 o 
  -3   0   7      289.71      295.96     28.64 o 
  -2   0   7      185.36      166.04      6.95 o 
  -1   0   7        3.32       -0.10      3.79 o 
   0   0   7     1131.18     1063.20     48.50 o 
   1   0   7       27.49       16.72      4.26 o 
   2   0   7        4.81        4.39      4.51 o 
   3   0   7      366.63      332.78     14.13 o 
   4   0   7      405.54      399.60     18.88 o 
   5   0   7        4.99        6.78      6.98 o 
   6   0   7      346.00      332.81     20.64 o 
   7   0   7        7.20       22.99     13.75 o 
   8   0   7       78.05       74.88     15.50 o 
 -11   1   7        1.31       15.30     12.50 o 
 -10   1   7       26.35       29.99     12.10 o 
  -9   1   7       31.69       20.40     11.60 o 
  -8   1   7        8.54       22.30      7.37 o 
  -7   1   7       72.96       60.13     15.05 o 
  -6   1   7        1.18       -8.97      5.98 o 
  -5   1   7       65.11       67.85     15.20 o 
  -4   1   7       30.32       32.04      6.04 o 
  -3   1   7      327.33      308.58     17.35 o 
  -2   1   7      416.04      398.07     29.54 o 
  -1   1   7      411.31      367.96     20.00 o 
   0   1   7      641.45      624.05     21.19 o 
   1   1   7      255.65      216.81      9.84 o 
   2   1   7       99.12      106.92      7.32 o 
   3   1   7       35.16       51.52      6.16 o 
   4   1   7       12.67        4.10      7.40 o 
   5   1   7       49.53       44.74      9.20 o 
   6   1   7        0.99        3.79      6.98 o 
   7   1   7       11.61       16.80     12.10 o 
   8   1   7        0.46      -11.00     10.50 o 
 -11   2   7      105.54       93.58     18.20 o 
 -10   2   7        6.11        1.50     11.60 o 
  -9   2   7       57.60       72.88     15.10 o 
  -8   2   7      130.55      134.27     18.70 o 
  -7   2   7       29.51       27.39     12.70 o 
  -6   2   7       14.81       15.54      5.71 o 
  -5   2   7      324.21      315.80     21.29 o 
  -4   2   7      349.73      353.28     20.00 o 
  -3   2   7      120.88      131.16      9.43 o 
  -2   2   7        8.53       11.61      4.99 o 
  -1   2   7        6.17        2.51      4.28 o 
   0   2   7      442.88      435.61     15.87 o 
   1   2   7       20.55       18.97      4.85 o 
   2   2   7      156.20      160.96      8.69 o 
   3   2   7      471.93      455.27     18.92 o 
   4   2   7      356.11      376.19     15.87 o 
   5   2   7       54.83       58.61      8.72 o 
   6   2   7       42.67       49.59     14.50 o 
   7   2   7       17.31       16.00     11.70 o 
 -10   3   7        0.43       -5.20     11.20 o 
  -9   3   7       92.05       80.68     16.30 o 
  -8   3   7       38.00       23.99     13.00 o 
  -7   3   7       97.42      117.37     16.60 o 
  -6   3   7       49.86       49.88     13.40 o 
  -5   3   7      143.24      159.97     11.03 o 
  -4   3   7      101.63      105.18     14.60 o 
  -3   3   7      133.84      124.22      9.75 o 
  -2   3   7      237.12      231.55     14.49 o 
  -1   3   7      447.24      408.68     17.43 o 
   0   3   7      376.28      383.06     18.99 o 
   1   3   7       35.49       29.94      5.34 o 
   2   3   7      229.27      247.41     11.56 o 
   3   3   7      295.64      292.13     17.42 o 
   4   3   7       10.33       12.04      6.02 o 
   5   3   7       35.94       61.59     13.70 o 
   6   3   7       38.12       21.89     13.40 o 
   7   3   7       14.97        8.60     11.70 o 
  -9   4   7        8.32       13.70     12.40 o 
  -8   4   7      169.03      145.97     20.70 o 
  -7   4   7       48.41       25.59     13.00 o 
  -6   4   7       58.46       33.89     13.80 o 
  -5   4   7      158.76      158.16     19.60 o 
  -4   4   7        8.03       10.30      5.58 o 
  -3   4   7      206.45      184.36     19.90 o 
  -2   4   7      288.08      299.73     17.29 o 
  -1   4   7      109.80      112.88      8.23 o 
   0   4   7       41.54       40.40      5.76 o 
   1   4   7        9.78        5.30      4.90 o 
   2   4   7       65.17       67.50      6.58 o 
   3   4   7      340.92      326.86     16.34 o 
   4   4   7       16.84       11.50     10.60 o 
   5   4   7      142.91      146.57     19.10 o 
   6   4   7       14.86       23.59     13.30 o 
  -8   5   7        2.30      -11.50     10.60 o 
  -7   5   7        4.92        9.80     12.20 o 
  -6   5   7       75.06       82.58     17.10 o 
  -5   5   7       15.58        8.70     10.90 o 
  -4   5   7      201.41      205.15     22.49 o 
  -3   5   7       22.95       35.69     11.90 o 
  -2   5   7      144.54      143.87     17.00 o 
  -1   5   7      201.84      208.21     11.30 o 
   0   5   7      107.94      121.72      8.70 o 
   1   5   7      104.57      108.41      7.55 o 
   2   5   7       50.45       61.72     11.46 o 
   3   5   7       21.81       25.50      7.25 o 
   4   5   7        3.59       -6.10     10.20 o 
   5   5   7       21.67       47.09     14.60 o 
  -7   6   7       10.65       -3.00     11.70 o 
  -6   6   7       22.98       31.79     13.80 o 
  -5   6   7        2.41      -14.55      9.70 o 
  -4   6   7      127.33      145.57     19.70 o 
  -3   6   7       37.38       32.49     12.80 o 
  -2   6   7      112.53      118.27     16.70 o 
  -1   6   7       74.10       77.78     14.70 o 
   0   6   7        7.21       15.10      7.79 o 
   1   6   7       25.54       13.08      8.85 o 
   2   6   7        8.27        4.21      8.31 o 
   3   6   7       23.98       13.00     10.20 o 
  -1   7   7      125.19      105.78     17.00 o 
   0   7   7       14.15       10.79      7.90 o 
   1   7   7       70.82       66.79     10.12 o 
  -3  -7   8       12.54       13.80     13.85 o 
  -2  -7   8       39.87       50.07      9.23 o 
  -1  -7   8       13.70       11.73      7.62 o 
  -7  -6   8        7.73       -3.00     13.10 o 
  -6  -6   8        4.99        9.90     12.90 o 
  -5  -6   8        9.26        8.51      7.70 o 
  -4  -6   8       21.43       23.12      6.78 o 
  -3  -6   8       33.88       29.92      7.60 o 
  -2  -6   8       31.12       37.55      8.26 o 
  -1  -6   8       33.77       53.25     20.65 o 
   0  -6   8        8.82       12.30      7.63 o 
   1  -6   8       63.03       71.82     10.18 o 
   2  -6   8       57.08       67.69     10.36 o 
   3  -6   8       30.79       29.60      9.05 o 
  -8  -5   8       25.18       16.00     14.00 o 
  -7  -5   8      107.29      114.57     19.00 o 
  -6  -5   8       20.20       19.69      8.00 o 
  -5  -5   8       37.91       42.90      7.20 o 
  -4  -5   8      123.82      113.94     11.45 o 
  -3  -5   8       11.39        7.36      6.34 o 
  -2  -5   8       46.03       45.87      7.71 o 
  -1  -5   8      157.22      161.69     12.79 o 
   0  -5   8       29.64       27.33      7.73 o 
   1  -5   8       44.86       35.57      8.24 o 
   2  -5   8       15.73       23.30      7.79 o 
   3  -5   8        8.90       11.25     10.95 o 
   4  -5   8        0.38       -1.51      7.25 o 
  -9  -4   8       24.87       24.19     14.90 o 
  -8  -4   8       55.79       51.73      7.50 o 
  -7  -4   8       40.63       57.31     12.40 o 
  -6  -4   8      102.61      113.45      9.47 o 
  -5  -4   8       30.61       39.15      7.02 o 
  -4  -4   8       28.76       27.18      7.12 o 
  -3  -4   8       45.94       49.14      7.90 o 
  -2  -4   8      157.60      160.70     12.46 o 
  -1  -4   8        7.65       10.36      7.02 o 
   0  -4   8       56.17       59.93      7.84 o 
   1  -4   8      247.75      238.16     16.71 o 
   2  -4   8      247.68      233.81     16.59 o 
   3  -4   8       44.99       58.58     10.60 o 
   4  -4   8       59.89       65.09     10.01 o 
   5  -4   8       43.57       33.12     24.64 o 
 -10  -3   8       27.08       16.59      7.90 o 
  -9  -3   8      148.36      126.35     11.85 o 
  -8  -3   8      153.51      169.76     12.60 o 
  -7  -3   8       12.46        2.51      5.63 o 
  -6  -3   8       27.89       18.49     10.60 o 
  -5  -3   8      227.02      214.93     11.59 o 
  -4  -3   8       65.21       64.45      6.60 o 
  -3  -3   8       99.66      106.82      7.67 o 
  -2  -3   8      218.53      217.87     10.84 o 
  -1  -3   8       29.06       27.30      5.51 o 
   0  -3   8      724.07      748.01     29.38 o 
   1  -3   8      629.28      665.78     26.93 o 
   2  -3   8      478.31      453.86     32.19 o 
   3  -3   8      155.23      156.70     19.85 o 
   4  -3   8       16.81       10.00      7.06 o 
   5  -3   8       15.95       18.78      8.41 o 
   6  -3   8        3.83        5.48      8.00 o 
 -11  -2   8       23.75       41.59     11.20 o 
 -10  -2   8       92.75       78.69     10.64 o 
  -9  -2   8       14.44        8.33      6.85 o 
  -8  -2   8        9.53        9.42      6.95 o 
  -7  -2   8       14.37       10.52     10.55 o 
  -6  -2   8       30.54       32.90      5.80 o 
  -5  -2   8      113.31      116.83      8.20 o 
  -4  -2   8       14.90       18.91      5.10 o 
  -3  -2   8      287.65      301.78     13.57 o 
  -2  -2   8      270.01      279.41     11.80 o 
  -1  -2   8       77.32       79.26      7.35 o 
   0  -2   8      946.52      889.17     30.58 o 
   1  -2   8      113.39      118.28      9.03 o 
   2  -2   8      346.52      341.36     27.34 o 
   3  -2   8      348.71      359.16     21.15 o 
   4  -2   8      102.57      111.13     11.65 o 
   5  -2   8      232.19      254.90     28.94 o 
   6  -2   8       29.18       38.46      8.95 o 
   7  -2   8       11.54       17.11     13.20 o 
 -11  -1   8        7.69       14.60     11.40 o 
 -10  -1   8       42.49       33.49     11.00 o 
  -9  -1   8        8.49        6.78      6.93 o 
  -8  -1   8      143.75      148.59     25.34 o 
  -7  -1   8        0.97       -6.93      6.72 o 
  -6  -1   8      165.12      160.85     10.04 o 
  -5  -1   8       96.00       94.61     10.21 o 
  -4  -1   8       81.10      100.30      7.69 o 
  -3  -1   8      213.68      207.62      9.18 o 
  -2  -1   8      343.82      343.56     13.00 o 
  -1  -1   8      347.53      342.74     15.53 o 
   0  -1   8      391.83      407.73     17.87 o 
   1  -1   8       45.84       45.11      6.62 o 
   2  -1   8      155.00      183.04     17.55 o 
   3  -1   8       72.40       72.16      7.17 o 
   4  -1   8      234.43      210.21     14.84 o 
   5  -1   8       74.33       65.75      9.69 o 
   6  -1   8       84.64       95.36     16.75 o 
   7  -1   8        5.25        2.46      7.61 o 
 -11   0   8       43.81       53.69     13.70 o 
 -10   0   8        0.75        0.60     10.10 o 
  -9   0   8        0.29        0.00      9.50 o 
  -8   0   8        7.71        4.24      7.25 o 
  -7   0   8      350.60      304.64     18.73 o 
  -6   0   8      672.99      694.63     34.07 o 
  -5   0   8      319.26      351.93     19.58 o 
  -4   0   8       50.34       59.48     13.85 o 
  -3   0   8      120.20      122.18      9.59 o 
  -2   0   8      267.03      258.51     11.44 o 
  -1   0   8       50.46       47.51      5.69 o 
   0   0   8       53.57       53.79      7.25 o 
   1   0   8      547.68      610.14     26.85 o 
   2   0   8       91.68       79.33      6.81 o 
   3   0   8      740.66      728.87     25.71 o 
   4   0   8      149.32      153.26     13.25 o 
   5   0   8       47.27       54.88      9.50 o 
   6   0   8       30.97       31.69      8.63 o 
   7   0   8       80.63       97.01     15.15 o 
 -11   1   8        7.18        3.20     11.70 o 
 -10   1   8       42.93       19.90     12.10 o 
  -9   1   8        9.50        2.50     10.80 o 
  -8   1   8      146.21      158.08     17.30 o 
  -7   1   8        1.02       15.38      7.01 o 
  -6   1   8      161.94      185.60     19.60 o 
  -5   1   8      100.54      112.05      9.82 o 
  -4   1   8       86.71       99.24      9.23 o 
  -3   1   8      213.45      184.70     16.85 o 
  -2   1   8      338.36      311.44     17.94 o 
  -1   1   8      359.59      357.59     22.29 o 
   0   1   8      393.69      412.51     15.61 o 
   1   1   8       45.65       50.32      6.39 o 
   2   1   8      155.61      174.76      9.71 o 
   3   1   8       71.86       78.94     10.30 o 
   4   1   8      237.27      185.38     12.23 o 
   5   1   8       74.20       69.94      9.71 o 
   6   1   8       86.92       93.44     19.85 o 
   7   1   8        5.44       -6.30     10.90 o 
 -11   2   8       22.80       13.00     13.20 o 
 -10   2   8       93.07       87.08     17.00 o 
  -9   2   8       15.05        0.10     11.90 o 
  -8   2   8        8.92        5.40     10.90 o 
  -7   2   8       14.35       12.60     11.00 o 
  -6   2   8       30.16       33.44      8.45 o 
  -5   2   8      111.42      114.52     13.25 o 
  -4   2   8       15.97       19.08      6.10 o 
  -3   2   8      289.92      309.19     17.18 o 
  -2   2   8      269.50      282.51     16.95 o 
  -1   2   8       80.78       93.54      7.51 o 
   0   2   8      929.73      951.19     30.59 o 
   1   2   8      117.81      128.29      8.21 o 
   2   2   8      339.22      349.99     14.77 o 
   3   2   8      339.17      344.45     15.05 o 
   4   2   8      104.44       99.08     10.37 o 
   5   2   8      235.88      275.85     18.27 o 
   6   2   8       29.78       25.29     13.20 o 
   7   2   8       11.72       -6.90     11.40 o 
 -10   3   8       25.73       16.60     13.50 o 
  -9   3   8      148.79      159.46     21.19 o 
  -8   3   8      153.75      110.97     19.00 o 
  -7   3   8       14.03       14.10     11.30 o 
  -6   3   8       30.52       15.60     12.30 o 
  -5   3   8      226.50      236.84     22.79 o 
  -4   3   8       69.25       79.28      8.41 o 
  -3   3   8       98.10      106.50     23.94 o 
  -2   3   8      216.86      221.89     25.89 o 
  -1   3   8       30.31       37.61      6.26 o 
   0   3   8      720.30      719.82     25.04 o 
   1   3   8      628.91      623.30     22.79 o 
   2   3   8      474.80      493.00     18.68 o 
   3   3   8      156.34      150.92      9.48 o 
   4   3   8       17.06       13.10      7.40 o 
   5   3   8       15.31        2.60     11.20 o 
   6   3   8        3.96        0.50     10.40 o 
  -9   4   8       24.74       22.89     13.40 o 
  -8   4   8       53.88       78.58     17.00 o 
  -7   4   8       40.23       18.30     12.80 o 
  -6   4   8      100.25       59.59     15.10 o 
  -5   4   8       29.58       23.39     11.50 o 
  -4   4   8       27.34       22.09     11.40 o 
  -3   4   8       42.29       49.05      7.78 o 
  -2   4   8      158.91      146.06     11.80 o 
  -1   4   8        6.04        9.85      5.68 o 
   0   4   8       53.20       54.15      6.36 o 
   1   4   8      247.92      271.33     12.29 o 
   2   4   8      250.95      256.10     11.99 o 
   3   4   8       44.48       73.18     10.59 o 
   4   4   8       57.91       65.79     15.80 o 
   5   4   8       43.57       33.89     13.60 o 
  -8   5   8       24.51       22.39     14.60 o 
  -7   5   8      110.23       85.78     17.80 o 
  -6   5   8       19.38       -4.60     11.60 o 
  -5   5   8       38.45       40.69     13.50 o 
  -4   5   8      118.78      126.17     17.30 o 
  -3   5   8       12.92       23.69     10.60 o 
  -2   5   8       47.82       42.09     12.20 o 
  -1   5   8      156.93      165.30     24.99 o 
   0   5   8       29.94       34.93      5.64 o 
   1   5   8       43.84       53.53      7.78 o 
   2   5   8       14.85        7.53      6.83 o 
   3   5   8        8.36       12.22     15.00 o 
   4   5   8        0.32       -7.80      9.90 o 
  -7   6   8        7.74       10.50     12.70 o 
  -6   6   8        5.08       -9.00     12.10 o 
  -5   6   8        9.24       -2.30     11.40 o 
  -4   6   8       21.49       44.49     13.90 o 
  -3   6   8       32.58       22.79     12.30 o 
  -1   6   8       33.69       43.99     14.40 o 
   0   6   8        8.28        9.04      9.60 o 
   1   6   8       60.85       63.44     14.85 o 
   2   6   8       56.02       66.72     10.95 o 
   3   6   8       29.87       29.49     12.40 o 
  -2   7   8       39.31       64.58     14.90 o 
  -1   7   8       13.66       10.30     13.00 o 
  -6  -6   9       81.24       81.58     18.70 o 
  -5  -6   9       19.18       20.93      6.84 o 
  -4  -6   9      100.26       72.88     16.60 o 
  -3  -6   9       14.32        6.94     11.75 o 
  -2  -6   9       31.09       25.04      8.19 o 
  -1  -6   9       60.04       52.89      9.32 o 
   0  -6   9       10.13       -5.68      7.53 o 
   1  -6   9       45.21       41.39      9.29 o 
   2  -6   9       39.15       30.66     10.95 o 
  -8  -5   9       21.41       17.30     14.60 o 
  -7  -5   9       49.33       70.18     17.20 o 
  -6  -5   9       28.32       33.05      8.40 o 
  -5  -5   9       22.07       22.72      7.15 o 
  -4  -5   9       49.73       57.54     12.40 o 
  -3  -5   9      125.27      118.82     20.80 o 
  -2  -5   9       50.38       53.41     10.15 o 
  -1  -5   9       21.98       28.26      7.70 o 
   0  -5   9       19.06       19.53      8.02 o 
   1  -5   9       11.65       18.84     12.25 o 
   2  -5   9       60.18       58.44      9.99 o 
   3  -5   9        0.90       -1.95      7.57 o 
  -9  -4   9       18.93       15.47      7.65 o 
  -8  -4   9        2.53        1.64      6.01 o 
  -7  -4   9        4.55        5.77      5.99 o 
  -6  -4   9       22.69       22.44     10.20 o 
  -5  -4   9      151.51      142.73     11.45 o 
  -4  -4   9       83.26       74.50     17.00 o 
  -3  -4   9      134.54      122.72     11.16 o 
  -2  -4   9      235.85      209.50     15.34 o 
  -1  -4   9       10.40        7.20      6.79 o 
   0  -4   9      411.13      397.81     35.94 o 
   1  -4   9       23.61       24.08      7.67 o 
   2  -4   9       49.34       67.56      9.42 o 
   3  -4   9       49.80       35.14      8.44 o 
   4  -4   9       33.10       37.01      9.05 o 
   5  -4   9       17.38       16.44      8.82 o 
 -10  -3   9       62.90       67.95     10.20 o 
  -9  -3   9        4.82        2.09      6.62 o 
  -8  -3   9      107.54       99.17     10.34 o 
  -7  -3   9       97.30      117.38     10.78 o 
  -6  -3   9        5.03        2.39      7.60 o 
  -5  -3   9      215.85      210.14     14.76 o 
  -4  -3   9        9.37       14.61      6.88 o 
  -3  -3   9      158.32      169.25     16.73 o 
  -2  -3   9       37.65       40.53      6.59 o 
  -1  -3   9      112.57      128.17     11.69 o 
   0  -3   9      752.96      728.15     29.54 o 
   1  -3   9       50.29       62.57      9.18 o 
   2  -3   9       55.19       48.61      8.61 o 
   3  -3   9       12.05       13.47      7.50 o 
   4  -3   9       35.71       51.55      9.28 o 
   5  -3   9       24.74       22.28      8.47 o 
 -10  -2   9       18.27       20.09      8.09 o 
  -9  -2   9       25.07       42.03      8.64 o 
  -8  -2   9       50.90       47.03      8.49 o 
  -7  -2   9       20.45       18.75      7.17 o 
  -6  -2   9       97.35       96.69     10.22 o 
  -5  -2   9      467.88      467.60     20.66 o 
  -4  -2   9      211.15      215.79     13.99 o 
  -3  -2   9      316.40      335.59     21.85 o 
  -2  -2   9       92.71       94.99      8.02 o 
  -1  -2   9      171.08      170.51     10.45 o 
   0  -2   9      190.04      174.65     11.60 o 
   1  -2   9      135.97      119.96     14.31 o 
   2  -2   9       27.95       21.31      7.97 o 
   3  -2   9      308.40      298.91     18.93 o 
   4  -2   9       30.76       38.96      8.79 o 
   5  -2   9        7.28        0.38     11.55 o 
   6  -2   9       50.65       52.02     10.15 o 
 -11  -1   9       85.36       72.78     15.20 o 
 -10  -1   9       13.55       19.20     11.40 o 
  -9  -1   9        7.08       14.53      7.65 o 
  -8  -1   9      196.43      198.30     14.10 o 
  -7  -1   9       98.77       87.17     10.42 o 
  -6  -1   9      170.54      195.42     20.27 o 
  -5  -1   9       37.15       40.25      6.39 o 
  -4  -1   9       37.83       43.13      6.20 o 
  -3  -1   9       21.14       22.54      5.61 o 
  -2  -1   9        9.61        8.81      5.12 o 
  -1  -1   9       57.84       49.82      6.66 o 
   0  -1   9        4.98        8.32      5.62 o 
   1  -1   9       73.77       71.74      8.80 o 
   2  -1   9        2.83        3.11      4.65 o 
   3  -1   9       23.66       28.52      7.87 o 
   4  -1   9       16.46       28.95     10.50 o 
   5  -1   9       21.30       27.29      8.39 o 
   6  -1   9       76.96       87.02     19.10 o 
 -11   0   9       31.11       49.09     13.80 o 
 -10   0   9       24.87       14.50     11.30 o 
  -9   0   9        4.27        6.70     10.30 o 
  -8   0   9        2.37        3.78      7.70 o 
  -7   0   9      194.50      213.77     15.36 o 
  -6   0   9       64.92       74.83      9.61 o 
  -5   0   9      643.10      628.49     31.49 o 
  -4   0   9       33.44       34.68      7.03 o 
  -3   0   9      987.81      973.10     45.56 o 
  -2   0   9       17.86       20.19      5.59 o 
  -1   0   9      366.44      367.43     47.16 o 
   0   0   9      226.48      223.16     14.67 o 
   1   0   9        6.56       10.47      5.01 o 
   2   0   9      162.87      155.97      9.65 o 
   3   0   9      246.97      238.02     13.95 o 
   4   0   9       26.02       26.90      7.84 o 
   5   0   9      132.82      112.87     11.87 o 
   6   0   9       27.33       19.59      8.36 o 
 -11   1   9       85.48       93.28     17.30 o 
 -10   1   9       14.24       -2.40     10.60 o 
  -9   1   9        7.41        6.10     10.20 o 
  -8   1   9      201.66      160.26     20.00 o 
  -7   1   9       97.45      110.43     14.10 o 
  -6   1   9      178.55      190.04     16.70 o 
  -5   1   9       34.81       41.35      7.94 o 
  -4   1   9       37.07       42.20      7.09 o 
  -3   1   9       22.59       21.43      6.72 o 
  -2   1   9        9.17        7.79      5.12 o 
  -1   1   9       57.39       53.45      6.61 o 
   0   1   9        4.65        9.00      5.10 o 
   1   1   9       76.36       72.97      8.14 o 
   2   1   9        2.64        5.63      5.55 o 
   3   1   9       22.40       14.79      6.24 o 
   4   1   9       17.25       19.22      6.95 o 
   5   1   9       22.62       16.87      7.79 o 
   6   1   9       77.94       93.38     16.40 o 
 -10   2   9       18.44       39.09     14.40 o 
  -9   2   9       24.37       37.49     13.50 o 
  -8   2   9       50.37       35.99     13.20 o 
  -7   2   9       20.30        5.50     10.50 o 
  -6   2   9       98.62       99.52     19.35 o 
  -5   2   9      464.15      508.60     25.84 o 
  -4   2   9      209.14      199.78     14.01 o 
  -3   2   9      310.48      306.22     18.30 o 
  -2   2   9       86.29       77.75      7.62 o 
  -1   2   9      164.60      169.02     10.78 o 
   0   2   9      189.42      193.28      9.82 o 
   1   2   9      136.39      136.97     13.42 o 
   2   2   9       30.03       35.90      6.25 o 
   3   2   9      309.65      300.63     15.87 o 
   4   2   9       30.83       29.41      7.45 o 
   5   2   9        7.50        3.00     11.20 o 
   6   2   9       49.95       57.79     15.60 o 
 -10   3   9       65.45       59.19     16.10 o 
  -9   3   9        5.09        7.00     12.80 o 
  -8   3   9      110.09       93.28     17.00 o 
  -7   3   9       96.12       93.88     16.60 o 
  -6   3   9        4.60       21.59     12.10 o 
  -5   3   9      216.05      223.86     27.44 o 
  -4   3   9       10.03       16.45     12.80 o 
  -3   3   9      157.87      166.55     13.55 o 
  -2   3   9       37.22       35.68      7.61 o 
  -1   3   9      114.62      113.17      9.00 o 
   0   3   9      752.65      723.72     25.32 o 
   1   3   9       51.82       53.48      6.60 o 
   2   3   9       55.83       45.82      6.73 o 
   3   3   9       13.91       13.33      6.54 o 
   4   3   9       37.48       26.81     10.00 o 
   5   3   9       25.17       15.20     12.60 o 
  -9   4   9       17.91        0.60     12.00 o 
  -8   4   9        2.72        0.30     11.90 o 
  -7   4   9        4.43        7.20     11.80 o 
  -6   4   9       22.25       13.40     11.20 o 
  -5   4   9      149.70      135.67     18.40 o 
  -4   4   9       84.45       81.58     14.60 o 
  -3   4   9      132.83      146.47     18.30 o 
  -2   4   9      238.22      247.69     15.70 o 
  -1   4   9        9.58        5.46      5.58 o 
   0   4   9      412.57      436.76     16.77 o 
   1   4   9       21.00       17.68      5.73 o 
   2   4   9       47.43       34.66      6.55 o 
   3   4   9       48.18       22.91      9.29 o 
   4   4   9       33.57       29.93     10.11 o 
   5   4   9       17.21        9.30     11.90 o 
  -8   5   9       21.73       26.09     14.20 o 
  -7   5   9       50.17       48.89     15.40 o 
  -6   5   9       27.72       28.49     13.20 o 
  -5   5   9       22.15       -1.50     11.30 o 
  -4   5   9       51.66       53.19     13.80 o 
  -3   5   9      123.48      124.37     16.90 o 
  -2   5   9       48.65       43.09     13.00 o 
  -1   5   9       22.69       17.67      8.62 o 
   0   5   9       18.90       16.72      6.86 o 
   1   5   9       11.41       10.82      9.86 o 
   2   5   9       60.83       50.78      8.85 o 
   3   5   9        1.06       -9.27      7.43 o 
  -6   6   9       80.66      102.08     19.60 o 
  -5   6   9       18.57       29.59     13.30 o 
  -4   6   9      100.64      123.57     18.60 o 
  -3   6   9       13.25       13.40     12.10 o 
  -2   6   9       29.97       30.39     14.00 o 
  -1   6   9       60.50       52.29     16.10 o 
   0   6   9        9.48       18.32      9.05 o 
   1   6   9       42.97       34.20     15.65 o 
   2   6   9       39.66       32.35     10.64 o 
  -5  -6  10       27.25       37.52      7.88 o 
  -4  -6  10       69.50       45.09     15.50 o 
  -3  -6  10       14.05        7.65      7.51 o 
  -2  -6  10       31.75       24.19      8.21 o 
  -1  -6  10        4.36        8.99      8.09 o 
   0  -6  10       25.98       41.21      9.46 o 
  -7  -5  10        8.91       16.93      6.66 o 
  -6  -5  10        4.66       11.55      6.64 o 
  -5  -5  10       32.31       21.30      7.55 o 
  -4  -5  10        8.28       18.34      7.45 o 
  -3  -5  10       24.94       29.33      7.80 o 
  -2  -5  10       17.05       13.44     12.80 o 
  -1  -5  10      192.92      192.50     15.41 o 
   0  -5  10       48.64       44.67     23.89 o 
   1  -5  10       62.37       62.56     10.45 o 
   2  -5  10        8.79       13.94      8.29 o 
  -9  -4  10       20.77       29.53      7.42 o 
  -8  -4  10       45.94       39.14      8.04 o 
  -7  -4  10       48.92       54.14      8.71 o 
  -6  -4  10       80.75       89.32     11.80 o 
  -5  -4  10       77.54       68.97      9.25 o 
  -4  -4  10       44.24       49.85      8.36 o 
  -3  -4  10      109.27       98.52     19.85 o 
  -2  -4  10       36.76       39.33      8.18 o 
  -1  -4  10       21.33       17.95      7.49 o 
   0  -4  10       31.99       32.95     13.55 o 
   1  -4  10      321.40      294.17     19.61 o 
   2  -4  10       18.85       17.78      8.20 o 
   3  -4  10        4.80       -1.79      7.56 o 
   4  -4  10       29.44       26.56      7.35 o 
  -9  -3  10       43.23       46.38      8.99 o 
  -8  -3  10       14.75       11.31      7.34 o 
  -7  -3  10       64.89       68.96      9.17 o 
  -6  -3  10       12.64       12.69      6.86 o 
  -5  -3  10       32.92       34.64      7.56 o 
  -4  -3  10        8.66        7.92      7.50 o 
  -3  -3  10       29.81       27.62      7.58 o 
  -2  -3  10      236.01      225.72     24.34 o 
  -1  -3  10      443.93      445.28     20.75 o 
   0  -3  10       76.42       70.57      9.40 o 
   1  -3  10       83.07       77.10     13.05 o 
   2  -3  10      104.78       86.13     10.40 o 
   3  -3  10      109.45      105.09     11.74 o 
   4  -3  10       21.97       37.48     14.15 o 
   5  -3  10       21.98       12.13      8.52 o 
 -10  -2  10       19.89       18.60     10.90 o 
  -9  -2  10        3.15       13.93     13.95 o 
  -8  -2  10      102.15      106.41     11.31 o 
  -7  -2  10       55.10       59.64      9.28 o 
  -6  -2  10       79.49       89.02     11.20 o 
  -5  -2  10      527.02      507.89     27.31 o 
  -4  -2  10       64.23       67.48     12.10 o 
  -3  -2  10      269.09      258.16     14.05 o 
  -2  -2  10      461.31      463.28     31.50 o 
  -1  -2  10      106.92       95.70      8.85 o 
   0  -2  10      120.52      105.63      7.94 o 
   1  -2  10       52.84       55.02      8.53 o 
   2  -2  10       77.77       72.65     10.15 o 
   3  -2  10       40.45       35.46      9.00 o 
   4  -2  10       33.87       28.78      8.61 o 
   5  -2  10       25.57       30.86      9.14 o 
 -10  -1  10        3.23       -3.30     10.00 o 
  -9  -1  10       22.46       13.11     11.95 o 
  -8  -1  10      102.59      107.85     21.05 o 
  -7  -1  10       23.77       22.40      7.97 o 
  -6  -1  10       27.65       28.24      8.90 o 
  -5  -1  10        0.71       -0.19      6.68 o 
  -4  -1  10       44.82       45.17      7.18 o 
  -3  -1  10       39.90       39.17      6.64 o 
  -2  -1  10      204.95      202.21     12.01 o 
  -1  -1  10       79.89       77.96      8.20 o 
   0  -1  10      211.01      196.00     21.85 o 
   1  -1  10       65.03       65.82     11.77 o 
   2  -1  10       49.83       51.76      8.91 o 
   3  -1  10       52.65       37.32      8.48 o 
   4  -1  10        2.08        6.17      7.30 o 
   5  -1  10       53.41       56.87     10.49 o 
   6  -1  10       26.91       29.59      9.49 o 
 -10   0  10       27.82       18.30     12.00 o 
  -9   0  10        1.01      -11.20      9.80 o 
  -8   0  10      473.02      507.56     75.13 o 
  -7   0  10       41.74       31.01      8.48 o 
  -6   0  10      177.49      184.17     18.80 o 
  -5   0  10      340.56      333.77     25.14 o 
  -4   0  10      102.69       87.34      9.68 o 
  -3   0  10      329.24      300.50     15.14 o 
  -2   0  10       23.03       29.69      6.50 o 
  -1   0  10       19.26       14.47      6.26 o 
   0   0  10      231.95      208.76     14.54 o 
   1   0  10       38.71       31.78      7.04 o 
   2   0  10      295.09      278.67     16.36 o 
   3   0  10      207.19      180.68     23.44 o 
   4   0  10       36.32       46.01      9.28 o 
   5   0  10        0.10       -2.05     18.25 o 
   6   0  10       12.88       15.61      8.45 o 
 -10   1  10        3.22       20.20     12.60 o 
  -9   1  10       22.86       13.40     12.30 o 
  -8   1  10      101.32       91.18     15.30 o 
  -7   1  10       24.05       36.70     19.60 o 
  -6   1  10       27.95       26.34      8.30 o 
  -5   1  10        0.52       -5.15      6.56 o 
  -4   1  10       47.50       57.46      8.71 o 
  -3   1  10       39.47       42.17      8.00 o 
  -2   1  10      204.65      218.12     14.72 o 
  -1   1  10       80.87       73.69      8.04 o 
   0   1  10      211.55      186.21     11.86 o 
   1   1  10       66.48       63.37      7.26 o 
   2   1  10       48.85       51.00      7.62 o 
   3   1  10       58.28       53.47      8.32 o 
   4   1  10        1.62       -2.70      8.95 o 
   5   1  10       52.18       70.75     10.64 o 
   6   1  10       25.57       15.80     11.90 o 
 -10   2  10       19.14       51.89     15.80 o 
  -9   2  10        3.32       -7.80     10.20 o 
  -8   2  10      101.34       90.58     16.10 o 
  -7   2  10       53.37       48.49     13.90 o 
  -6   2  10       80.35       85.35     10.08 o 
  -5   2  10      520.20      529.08     33.49 o 
  -4   2  10       66.14       64.75     10.35 o 
  -3   2  10      270.52      297.12     17.68 o 
  -2   2  10      466.50      519.41     26.31 o 
  -1   2  10      110.94      106.57      9.23 o 
   0   2  10      116.99      114.85      9.13 o 
   1   2  10       53.43       48.54      6.70 o 
   2   2  10       75.77       56.84      8.57 o 
   3   2  10       40.84       55.11      8.00 o 
   4   2  10       33.76       38.66      7.92 o 
   5   2  10       25.48       23.39     11.90 o 
  -9   3  10       43.40       62.49     16.00 o 
  -8   3  10       14.48       28.69     13.70 o 
  -7   3  10       64.53       70.08     15.90 o 
  -6   3  10       12.26        7.70     11.50 o 
  -5   3  10       33.27       18.20     11.30 o 
  -4   3  10        8.83        5.38      6.73 o 
  -3   3  10       31.44       34.57      7.56 o 
  -2   3  10      233.68      221.92     12.79 o 
  -1   3  10      448.30      441.39     20.46 o 
   0   3  10       72.88       74.29      7.05 o 
   1   3  10       88.41       92.29      9.02 o 
   2   3  10      104.89      104.17     17.53 o 
   3   3  10      110.86      120.40     10.34 o 
   4   3  10       22.13       21.03      9.64 o 
   5   3  10       21.41       18.10     12.20 o 
  -9   4  10       21.83       22.49     14.40 o 
  -8   4  10       44.13       22.59     13.80 o 
  -7   4  10       48.74       63.88     15.60 o 
  -6   4  10       80.94       99.38     17.70 o 
  -5   4  10       78.66       74.98     15.80 o 
  -4   4  10       42.73       56.09     14.30 o 
  -3   4  10      111.50      122.67     16.70 o 
  -2   4  10       34.24       26.30      6.41 o 
  -1   4  10       20.12       14.09      8.29 o 
   0   4  10       29.56       33.09      8.72 o 
   1   4  10      319.00      310.91     14.29 o 
   2   4  10       18.20       11.28      8.81 o 
   3   4  10        4.82       11.21      9.46 o 
   4   4  10       29.31       39.20     16.65 o 
  -7   5  10        8.92        5.20     12.30 o 
  -6   5  10        4.20        2.30     12.60 o 
  -5   5  10       31.81       22.99     12.70 o 
  -4   5  10        8.55       21.29     12.60 o 
  -3   5  10       26.11       26.89     12.20 o 
  -2   5  10       18.10       20.59      9.07 o 
  -1   5  10      191.26      221.42     30.24 o 
   0   5  10       48.75       50.36     10.21 o 
   1   5  10       64.37       54.97     11.59 o 
   2   5  10        9.72      -21.00     14.00 o 
  -5   6  10       28.27       49.79     15.70 o 
  -4   6  10       69.64       66.28     16.20 o 
  -1   6  10        4.66       24.49     15.80 o 
   0   6  10       25.24       -2.90     14.60 o 
  -6  -5  11       36.94       30.94      8.15 o 
  -5  -5  11        0.78       -2.17      7.18 o 
  -4  -5  11       69.21       93.38     17.20 o 
  -3  -5  11       27.10       31.40     15.95 o 
  -2  -5  11       54.73       50.56      9.48 o 
  -1  -5  11       31.63       37.25      9.49 o 
   0  -5  11       47.87       43.36      9.72 o 
   1  -5  11       24.76       35.44      9.30 o 
  -8  -4  11       47.70       53.38     10.50 o 
  -7  -4  11       47.80       69.02     10.70 o 
  -6  -4  11       42.54       47.35      8.86 o 
  -5  -4  11       84.58       82.38     10.09 o 
  -4  -4  11       68.39       61.36      9.49 o 
  -3  -4  11       42.44       44.48     18.20 o 
  -2  -4  11       72.40       82.90     14.05 o 
  -1  -4  11      160.61      159.31     13.89 o 
   0  -4  11       69.68       67.27     10.59 o 
   1  -4  11       27.02       24.10      8.79 o 
   2  -4  11       89.92       79.90     11.44 o 
   3  -4  11       53.84       63.58     10.88 o 
  -9  -3  11        5.62       16.78      7.78 o 
  -8  -3  11       21.80        7.60      7.99 o 
  -7  -3  11       39.19       27.37      8.28 o 
  -6  -3  11       29.38       25.50      7.95 o 
  -5  -3  11       50.31       54.11      8.98 o 
  -4  -3  11      163.13      165.00     23.24 o 
  -3  -3  11       75.48       63.38      9.20 o 
  -2  -3  11      150.21      144.10     13.05 o 
  -1  -3  11        4.45       10.42      7.21 o 
   0  -3  11      336.41      301.15     20.34 o 
   1  -3  11       90.55       94.20     11.13 o 
   2  -3  11        4.59       -0.85      7.43 o 
   3  -3  11       58.62       57.54     11.35 o 
   4  -3  11        8.41        2.88      8.02 o 
 -10  -2  11       87.19       81.88     15.00 o 
  -9  -2  11       11.94       16.51      8.17 o 
  -8  -2  11       69.47       75.40     10.76 o 
  -7  -2  11       15.64       20.89     13.35 o 
  -6  -2  11        6.52        0.54      8.30 o 
  -5  -2  11      124.36      116.47     11.85 o 
  -4  -2  11       75.15       61.37      9.12 o 
  -3  -2  11       73.55       78.69      8.50 o 
  -2  -2  11       91.85       95.86     22.84 o 
  -1  -2  11      102.14       83.93     10.16 o 
   0  -2  11       92.24       86.61      8.78 o 
   1  -2  11       23.39       21.28      7.88 o 
   2  -2  11       17.73       30.21      8.45 o 
   3  -2  11      189.39      192.49     16.22 o 
   4  -2  11       37.94       50.85     10.06 o 
 -10  -1  11        3.21        9.70     11.30 o 
  -9  -1  11        1.39      -13.95      9.30 o 
  -8  -1  11        2.67        5.68      7.57 o 
  -7  -1  11       30.04       24.75     10.30 o 
  -6  -1  11       62.06       63.40     14.80 o 
  -5  -1  11       85.51       81.53      9.97 o 
  -4  -1  11       10.33        1.72      6.46 o 
  -3  -1  11      348.67      365.22     26.16 o 
  -2  -1  11        8.50        7.12      6.39 o 
  -1  -1  11      100.69      106.07     13.46 o 
   0  -1  11      129.51      120.56     11.59 o 
   1  -1  11       61.46       71.25      9.46 o 
   2  -1  11       42.39       46.68      9.24 o 
   3  -1  11       97.76       91.82     11.31 o 
   4  -1  11       16.93       12.13      8.05 o 
   5  -1  11       80.83       91.41     17.15 o 
 -10   0  11        7.63        2.10     11.20 o 
  -9   0  11        7.26       23.49     12.20 o 
  -8   0  11       33.42       38.19      9.28 o 
  -7   0  11       12.86        7.96      7.35 o 
  -6   0  11      249.67      292.65     18.76 o 
  -5   0  11       55.31       65.97      9.47 o 
  -4   0  11       14.73       11.99      6.35 o 
  -3   0  11       16.48       23.56      6.99 o 
  -2   0  11       42.38       45.69      7.42 o 
  -1   0  11       37.85       41.71      7.39 o 
   0   0  11       51.21       47.56      8.80 o 
   1   0  11      306.19      305.12     35.59 o 
   2   0  11        0.10        9.03      7.39 o 
   3   0  11      116.43      102.07     11.49 o 
   4   0  11        5.22        9.13     12.40 o 
   5   0  11       96.21      127.34     13.96 o 
 -10   1  11        3.49       13.80     12.90 o 
  -9   1  11        1.18       -9.30      9.80 o 
  -8   1  11        2.69       -4.50     10.00 o 
  -7   1  11       27.88       34.40      8.44 o 
  -6   1  11       63.47       75.05     21.15 o 
  -5   1  11       81.16       88.90     18.40 o 
  -4   1  11       12.01       13.00      7.37 o 
  -3   1  11      351.01      349.32     21.11 o 
  -2   1  11        7.24        4.10      5.62 o 
  -1   1  11      103.23      105.00     11.54 o 
   0   1  11      132.18      135.73     10.55 o 
   1   1  11       60.15       64.77      9.35 o 
   2   1  11       46.70       42.82     23.84 o 
   3   1  11       94.99       92.13     26.84 o 
   4   1  11       16.83       10.00      7.63 o 
   5   1  11       82.96      103.18     18.00 o 
 -10   2  11       88.56      109.27     19.30 o 
  -9   2  11       11.30       18.30     13.00 o 
  -8   2  11       70.80      106.17     17.10 o 
  -7   2  11       15.50        6.00     11.30 o 
  -6   2  11        6.02       -2.60      9.70 o 
  -5   2  11      125.53      147.07     12.29 o 
  -4   2  11       75.73       80.45      9.82 o 
  -3   2  11       75.08       66.76      8.72 o 
  -2   2  11       92.14       80.92      8.66 o 
  -1   2  11      102.98       90.62      9.15 o 
   0   2  11       90.85       95.57     12.96 o 
   1   2  11       23.28       26.24      6.73 o 
   2   2  11       17.54       12.62      7.84 o 
   3   2  11      188.40      231.99     16.76 o 
   4   2  11       36.52       14.40     11.90 o 
  -9   3  11        5.43       -0.10     12.90 o 
  -8   3  11       21.76       41.69     14.60 o 
  -7   3  11       39.62       28.19     13.10 o 
  -6   3  11       30.83       40.79     13.90 o 
  -5   3  11       48.60       77.08     15.60 o 
  -4   3  11      168.44      178.96     19.90 o 
  -3   3  11       72.02       83.30      9.75 o 
  -2   3  11      156.85      157.17     12.85 o 
  -1   3  11        3.69        7.56      5.96 o 
   0   3  11      341.09      361.99     21.07 o 
   1   3  11       89.62       94.11     11.20 o 
   2   3  11        4.52        6.18      6.94 o 
   3   3  11       60.33       67.78     14.60 o 
   4   3  11        8.03        4.80     10.80 o 
  -8   4  11       46.66       48.99     16.30 o 
  -7   4  11       48.16       45.69     14.90 o 
  -6   4  11       40.53       47.19     14.90 o 
  -5   4  11       83.60       78.38     16.00 o 
  -4   4  11       69.62       75.78     15.90 o 
  -3   4  11       43.32       35.19     12.90 o 
  -2   4  11       74.91       68.78     14.60 o 
  -1   4  11      160.60      152.16     19.60 o 
   0   4  11       70.55       88.26      9.64 o 
   1   4  11       25.95       18.50      9.26 o 
   2   4  11       88.61       81.63     12.32 o 
   3   4  11       53.77       66.23     12.45 o 
  -6   5  11       37.64       41.69     15.80 o 
  -5   5  11        0.77       12.40     11.90 o 
  -4   5  11       68.96       76.58     16.20 o 
  -3   5  11       28.35       44.29     13.80 o 
  -2   5  11       53.13       64.48     14.70 o 
   1   5  11       25.95       23.59     17.00 o 
  -5  -5  12       35.20       48.28     19.85 o 
  -4  -5  12       13.09       11.38      8.06 o 
  -3  -5  12        6.32       10.79      9.15 o 
  -2  -5  12      140.21      153.93     46.84 o 
  -1  -5  12       35.95       42.07     10.95 o 
  -7  -4  12       23.14       21.57      7.90 o 
  -6  -4  12        2.14       -2.12      7.85 o 
  -5  -4  12       18.53       10.21      7.88 o 
  -4  -4  12       22.24       13.08      8.09 o 
  -3  -4  12       43.91       52.15      9.33 o 
  -2  -4  12        1.85       -2.08      7.06 o 
  -1  -4  12       31.51       27.21      8.75 o 
   0  -4  12      167.41      130.18     16.10 o 
   1  -4  12       42.78       31.29      9.75 o 
  -8  -3  12       29.99       41.73      9.54 o 
  -7  -3  12        5.78        8.63      7.82 o 
  -6  -3  12       40.84       32.31      8.41 o 
  -5  -3  12      100.06       91.21     11.19 o 
  -4  -3  12       59.83       66.77      9.85 o 
  -3  -3  12       61.72       53.92     15.30 o 
  -2  -3  12      121.12      107.03     18.50 o 
  -1  -3  12       82.79       72.93     10.03 o 
   0  -3  12       38.97       48.29      9.86 o 
   1  -3  12       55.25       46.19      9.89 o 
   2  -3  12        3.05       -0.61     11.22 o 
   3  -3  12        3.36        1.20      7.82 o 
  -9  -2  12        0.07      -11.31      7.54 o 
  -8  -2  12        4.93       11.41      8.16 o 
  -7  -2  12        0.53       -5.52      6.98 o 
  -6  -2  12       35.59       32.85      8.52 o 
  -5  -2  12       37.21       32.02      8.29 o 
  -4  -2  12      117.27      115.67     11.68 o 
  -3  -2  12       76.57       79.55     11.80 o 
  -2  -2  12      233.13      221.85     22.79 o 
  -1  -2  12       12.01       10.93      8.30 o 
   0  -2  12      149.39      130.58     10.23 o 
   1  -2  12       95.79       85.94     11.34 o 
   2  -2  12       27.89       14.86      8.80 o 
   3  -2  12       88.32       97.49     12.40 o 
  -9  -1  12       23.61       24.69     12.20 o 
  -8  -1  12      119.45      107.68     12.23 o 
  -7  -1  12       39.85       31.76      8.88 o 
  -6  -1  12       76.98      102.48     24.34 o 
  -5  -1  12      165.75      169.47     31.49 o 
  -4  -1  12      132.75      127.05     11.91 o 
  -3  -1  12      160.33      155.88     21.94 o 
  -2  -1  12       89.35       84.46     10.41 o 
  -1  -1  12        5.34       13.81      5.76 o 
   0  -1  12       71.14       80.99     27.04 o 
   1  -1  12        3.71       -6.72      6.81 o 
   2  -1  12       69.25       92.30     11.48 o 
   3  -1  12       27.58       44.88      9.71 o 
   4  -1  12        6.87       22.87      8.70 o 
 -10   0  12        0.05       21.39     12.40 o 
  -9   0  12       14.58       18.80     11.50 o 
  -8   0  12       18.16       25.59     12.70 o 
  -7   0  12        0.71        8.38      8.00 o 
  -6   0  12        3.75        3.56      7.30 o 
  -5   0  12       20.19       11.29      7.08 o 
  -4   0  12      156.71      169.23     17.80 o 
  -3   0  12       49.13       46.04     16.80 o 
  -2   0  12       14.78       20.74      6.19 o 
  -1   0  12       29.21       45.50      8.75 o 
   0   0  12      170.86      165.57     13.72 o 
   1   0  12       30.06       19.94      7.62 o 
   2   0  12      115.97      125.29     12.99 o 
   3   0  12      205.04      187.86     15.79 o 
   4   0  12       11.52       17.91      8.39 o 
  -9   1  12       24.91       42.49     14.20 o 
  -8   1  12      121.89      116.67     18.00 o 
  -7   1  12       38.25       43.69     14.00 o 
  -6   1  12       80.20       97.85     19.20 o 
  -5   1  12      166.30      193.94     30.99 o 
  -4   1  12      135.90      132.29     12.04 o 
  -3   1  12      152.59      150.70     15.95 o 
  -2   1  12       90.00      104.17     13.55 o 
  -1   1  12        4.71        2.52      6.25 o 
   0   1  12       69.92       79.38     10.23 o 
   1   1  12        3.61        3.70      7.07 o 
   2   1  12       70.27       81.84     11.63 o 
   3   1  12       27.32       26.36      8.66 o 
   4   1  12        7.19       10.00      8.08 o 
  -9   2  12        0.16       29.89     13.70 o 
  -8   2  12        5.02       14.10     11.90 o 
  -7   2  12        0.56       -0.50     10.70 o 
  -6   2  12       34.96       53.79     14.50 o 
  -5   2  12       37.79       38.12     11.20 o 
  -4   2  12      115.77      124.49     15.95 o 
  -3   2  12       77.81       84.56      9.96 o 
  -2   2  12      227.53      241.07     16.58 o 
  -1   2  12       11.85        8.19      7.27 o 
   0   2  12      147.09      131.14     15.60 o 
   1   2  12       97.18       96.22     12.10 o 
   2   2  12       26.46       39.54      9.50 o 
   3   2  12       87.67       83.13     11.71 o 
  -8   3  12       31.56       33.89     14.50 o 
  -7   3  12        5.30      -11.90     11.10 o 
  -6   3  12       41.99       52.59     14.80 o 
  -5   3  12       99.41      121.77     18.10 o 
  -4   3  12       60.72       51.99     14.10 o 
  -3   3  12       59.66       59.45      9.05 o 
  -2   3  12      123.12      123.57     11.81 o 
  -1   3  12       82.25       66.28     13.05 o 
   0   3  12       37.44       29.72      8.80 o 
   1   3  12       54.98       70.35     11.90 o 
   2   3  12        2.84        4.65      9.25 o 
   3   3  12        3.31       -6.10     10.10 o 
  -7   4  12       22.74       19.20     14.00 o 
  -6   4  12        2.40       -9.10     10.90 o 
  -5   4  12       18.19       19.50     13.00 o 
  -4   4  12       21.85       17.40     12.70 o 
  -3   4  12       43.04       44.09     13.50 o 
  -2   4  12        2.03       14.00     11.60 o 
  -1   4  12       33.19       44.89     13.20 o 
   0   4  12      164.21      163.86     19.70 o 
   1   4  12       42.31       27.49     12.70 o 
  -5   5  12       35.43       60.29     15.20 o 
  -4   5  12       13.62        6.00     11.40 o 
  -3   5  12        5.32       25.69     13.20 o 
  -2   5  12      140.59      152.86     20.50 o 
  -6  -4  13       24.89       28.88     13.65 o 
  -5  -4  13       19.46       21.13      8.64 o 
  -4  -4  13       28.36       28.03     13.65 o 
  -3  -4  13       48.99       48.72     11.15 o 
  -2  -4  13       81.03       76.07     22.39 o 
  -1  -4  13        8.20        1.67     20.45 o 
   0  -4  13       36.90       53.16     10.69 o 
  -8  -3  13       46.76       69.46     10.79 o 
  -7  -3  13       70.49       79.69     15.70 o 
  -6  -3  13       11.63       12.04      8.05 o 
  -5  -3  13       26.39       17.76      8.45 o 
  -4  -3  13       21.06       28.12      8.67 o 
  -3  -3  13       14.03       13.47      8.25 o 
  -2  -3  13        0.53       -3.05      8.75 o 
  -1  -3  13        7.14        0.35      7.31 o 
   0  -3  13       68.61       72.74     11.31 o 
   1  -3  13        8.80        4.45      8.27 o 
  -8  -2  13        3.72       -5.92      7.88 o 
  -7  -2  13       28.09       29.72      8.95 o 
  -6  -2  13       27.85       25.79      8.67 o 
  -5  -2  13      200.33      203.34     20.50 o 
  -4  -2  13        8.35       11.03      7.38 o 
  -3  -2  13      159.79      180.61     14.36 o 
  -2  -2  13      176.77      163.64     14.24 o 
  -1  -2  13       10.06       18.26      8.27 o 
   0  -2  13      141.21      126.41     13.57 o 
   1  -2  13       25.66       21.45      8.44 o 
   2  -2  13       15.51       12.78      8.26 o 
  -9  -1  13        2.43      -13.20     10.10 o 
  -8  -1  13      131.04      161.07     14.67 o 
  -7  -1  13       12.21        6.50      7.87 o 
  -6  -1  13        9.45        6.80      7.37 o 
  -5  -1  13       13.12       11.62      7.39 o 
  -4  -1  13      167.30      179.99     19.45 o 
  -3  -1  13       65.60       52.28      9.57 o 
  -2  -1  13       16.91       12.86      7.66 o 
  -1  -1  13       34.75       28.86      7.02 o 
   0  -1  13       64.56       60.73      9.86 o 
   1  -1  13       29.56       29.12      8.80 o 
   2  -1  13       31.52       45.16      9.99 o 
   3  -1  13       28.11       46.78     10.14 o 
  -9   0  13        1.24        5.60     11.50 o 
  -8   0  13       18.02        1.20     11.50 o 
  -7   0  13        0.51        6.49      8.37 o 
  -6   0  13      220.88      239.47     22.44 o 
  -5   0  13       20.48       28.94      8.48 o 
  -4   0  13       13.63       17.26     20.60 o 
  -3   0  13      144.83      146.18     14.85 o 
  -2   0  13       44.10       56.75      8.94 o 
  -1   0  13       31.78       33.04      8.43 o 
   0   0  13      172.18      191.60     22.14 o 
   1   0  13       89.26       76.62     10.78 o 
   2   0  13      101.65      101.00     27.64 o 
   3   0  13        8.69        2.39      7.82 o 
  -9   1  13        2.76        4.00     12.40 o 
  -8   1  13      130.05      104.28     18.70 o 
  -7   1  13       12.56       -1.60     11.40 o 
  -6   1  13        9.73       21.86     14.15 o 
  -5   1  13       11.53       23.53     10.50 o 
  -4   1  13      167.72      198.18     27.04 o 
  -3   1  13       67.28       70.84      9.78 o 
  -2   1  13       17.06       12.11      7.52 o 
  -1   1  13       33.69       41.90      9.22 o 
   0   1  13       63.93       66.56     18.25 o 
   1   1  13       29.32       25.20      8.54 o 
   2   1  13       32.17       25.92      9.24 o 
   3   1  13       27.94       38.36      9.92 o 
  -8   2  13        3.53       23.19     13.20 o 
  -7   2  13       27.54       34.29     14.50 o 
  -6   2  13       27.64       49.49     14.90 o 
  -5   2  13      199.15      233.14     24.69 o 
  -4   2  13        8.16       10.63     19.85 o 
  -3   2  13      157.79      163.60     14.70 o 
  -2   2  13      181.27      180.56     25.49 o 
  -1   2  13        8.62        4.69      7.57 o 
   0   2  13      143.43      162.41     14.33 o 
   1   2  13       25.22       27.27      9.01 o 
   2   2  13       15.51        2.03      8.65 o 
  -8   3  13       47.38       52.49     16.40 o 
  -7   3  13       71.04       64.58     16.30 o 
  -6   3  13       11.24      -15.30     10.20 o 
  -5   3  13       27.73       55.49     14.80 o 
  -4   3  13       19.96       18.60     12.90 o 
  -3   3  13       14.36       21.29     12.80 o 
  -2   3  13        0.44        9.50     11.60 o 
  -1   3  13        7.50       10.20      7.81 o 
   0   3  13       68.34       89.63     11.70 o 
   1   3  13        8.90       14.60      8.13 o 
  -6   4  13       24.58       35.19     15.40 o 
  -5   4  13       18.91       17.80     12.60 o 
  -4   4  13       28.24       12.10     12.20 o 
  -3   4  13       49.62       73.28     15.70 o 
  -2   4  13       78.56       99.08     17.70 o 
  -1   4  13        8.05       18.30     11.40 o 
  -6  -3  14       32.19       30.24      9.18 o 
  -5  -3  14        6.54        0.28      9.80 o 
  -4  -3  14       12.53        8.11      8.09 o 
  -3  -3  14        1.73        7.38      7.81 o 
  -2  -3  14       23.68       19.81      9.15 o 
  -1  -3  14       27.52       36.35      9.25 o 
   0  -3  14        4.94        4.71      9.02 o 
  -7  -2  14       42.98       49.14     10.57 o 
  -6  -2  14       34.32       43.07     10.12 o 
  -5  -2  14      183.30      183.17     15.56 o 
  -4  -2  14       48.02       45.73      9.92 o 
  -3  -2  14       39.58       42.33      9.73 o 
  -2  -2  14       26.36       34.63      9.61 o 
  -1  -2  14       68.54       61.72     12.05 o 
   0  -2  14       43.26       18.56     15.65 o 
   1  -2  14       22.84       26.91     11.60 o 
  -8  -1  14       23.73       27.69     12.80 o 
  -7  -1  14       14.71       26.73      9.15 o 
  -6  -1  14       60.51       65.20     10.78 o 
  -5  -1  14      161.43      147.45     14.20 o 
  -4  -1  14        1.92       -1.01      7.27 o 
  -3  -1  14       19.21       13.63      9.20 o 
  -2  -1  14       24.23       27.76      8.75 o 
  -1  -1  14       69.98       60.80     10.55 o 
   0  -1  14       52.40       43.76      9.80 o 
   1  -1  14       23.24       18.05      8.46 o 
  -8   0  14       59.14       42.09     14.60 o 
  -7   0  14        0.21       -8.20      9.80 o 
  -6   0  14        9.56        0.56      8.27 o 
  -5   0  14      522.24      564.59     31.02 o 
  -4   0  14        0.91       -7.53      7.63 o 
  -3   0  14      107.99       97.78     18.10 o 
  -2   0  14       82.66       85.75     11.31 o 
  -1   0  14       54.05       49.49      9.92 o 
   0   0  14       83.53       77.65     12.40 o 
   1   0  14        0.93        2.07      7.52 o 
  -8   1  14       22.39       20.30     13.90 o 
  -7   1  14       14.83       29.89     13.60 o 
  -6   1  14       59.96       60.99     15.40 o 
  -5   1  14      160.75      178.62     14.81 o 
  -4   1  14        1.89        4.56      7.46 o 
  -3   1  14       19.03       15.79     15.10 o 
  -2   1  14       23.08       38.33     15.65 o 
  -1   1  14       71.69       52.47     10.39 o 
   0   1  14       53.15       61.16     10.50 o 
   1   1  14       22.33        8.24      8.14 o 
  -7   2  14       41.04       51.29     16.20 o 
  -6   2  14       35.23       14.70     12.40 o 
  -5   2  14      180.69      170.86     22.09 o 
  -4   2  14       50.56       46.89     14.20 o 
  -3   2  14       38.07       41.66     12.17 o 
  -2   2  14       27.93       28.97      8.47 o 
  -1   2  14       67.02       86.85     15.80 o 
   0   2  14       44.07       54.81     10.55 o 
   1   2  14       22.18       25.47      9.11 o 
  -6   3  14       33.18       41.09     15.10 o 
  -5   3  14        6.64       -4.50     11.00 o 
  -4   3  14       12.65        4.00     11.50 o 
  -3   3  14        1.92        5.30     11.80 o 
  -2   3  14       24.18       50.39     14.70 o 
  -1   3  14       27.98       39.09     15.00 o 
   0   3  14        5.43       11.12     10.25 o 
  -6  -2  15       54.75       71.41     11.62 o 
  -5  -2  15        3.66       10.85      8.66 o 
  -4  -2  15        2.52       16.74     10.45 o 
  -3  -2  15       29.52       47.74     10.00 o 
  -2  -2  15        8.32        5.07      8.51 o 
  -1  -2  15       34.34       51.63     11.23 o 
  -7  -1  15       22.21       16.45     12.10 o 
  -6  -1  15       30.49       30.61      9.67 o 
  -5  -1  15       14.35       19.13      8.92 o 
  -4  -1  15       13.02       14.21      8.40 o 
  -3  -1  15       17.56       28.19      9.52 o 
  -2  -1  15       62.94       58.46     10.99 o 
  -1  -1  15       20.73        9.15      8.15 o 
  -7   0  15      101.44      103.38     17.90 o 
  -6   0  15       38.76       30.47     17.60 o 
  -5   0  15       16.33       16.94     16.25 o 
  -4   0  15       15.20       20.48      8.52 o 
  -3   0  15        1.87      -11.44      8.80 o 
  -2   0  15       58.92       52.46     14.00 o 
  -1   0  15       26.19       21.64      8.74 o 
   0   0  15        2.27        5.16      9.30 o 
  -7   1  15       21.59       32.69     14.80 o 
  -6   1  15       29.77       43.19     14.30 o 
  -5   1  15       15.46        9.00     12.20 o 
  -4   1  15       13.55       26.03      8.99 o 
  -3   1  15       16.74       33.38      9.18 o 
  -2   1  15       65.07       63.87     20.95 o 
  -1   1  15       19.78       28.12      9.22 o 
  -6   2  15       53.66       63.98     16.20 o 
  -5   2  15        3.85       11.50     12.30 o 
  -4   2  15        2.90       17.40     12.40 o 
  -3   2  15       29.81       42.49     14.60 o 
  -2   2  15        7.88       23.64      8.92 o 
  -1   2  15       34.93       42.01     10.70 o 
                                                 
